# Supplementary material for: Human Brain Shows Recurrent Non-Canonical MicroRNA Editing Events Enriched for Seed Sequence with Possible Functional Consequence
Source: Noncoding RNA. 2020 Jun 2;6(2):21. doi: 10.3390/ncrna6020021 (PMC7345632; doi:10.3390/ncrna6020021)
Supplement: Supplementary file 1 [file ncrna-06-00021-s001.zip]

Archive with 10 entries (9 files):
- ncrna-801776-suppl-final/
- ncrna-801776-suppl-final/Supplementary Figure S1.ppt
- ncrna-801776-suppl-final/Supplementary Figure S2.pptx
- ncrna-801776-suppl-final/Supplementary Figure S3.pptx
- ncrna-801776-suppl-final/Supplementary Table S1_Sample_detail.xlsx
- ncrna-801776-suppl-final/Supplementary Table S2_Mature_miRNA_editing_with_read_counts_FC_CC.xlsx
- ncrna-801776-suppl-final/Supplementary Table S3_isoTar_miRNA_target_prediction.xlsx
- ncrna-801776-suppl-final/Supplementary Table S4_miR-433_Gene ontology_pathway.xlsx
- ncrna-801776-suppl-final/Supplementary Table S5_Sequence_context_non-canonical_editing_FC_CC.xlsx
- ncrna-801776-suppl-final/Supplementary table S6_Raw_output_of_pipeline.zip
