# Supplementary material for: Human Brain Shows Recurrent Non-Canonical MicroRNA Editing Events Enriched for Seed Sequence with Possible Functional Consequence
Source: Noncoding RNA. 2020 Jun 2;6(2):21. doi: 10.3390/ncrna6020021 (PMC7345632; doi:10.3390/ncrna6020021)
Supplement: Supplementary file 1 [file ncrna-06-00021-s001.zip › ncrna-801776-suppl-final/Supplementary Table S1_Sample_detail.xlsx]

## Sheet: Sheet1
Sample	Age (in years)	Gender	Time elapsed after death	Sample Id provided by NIMHANS brain bank
FC_CC_1	55	Male	7 hours	B144
FC_CC_2	35	Male	6 hours 20 minutes	B151
FC_CC_3	27	Male	6 hours 30 minutes	B152
FC_CC_4	45	Female	4 hours	B156
FC_CC_5	29	Female	5 hours 30 minutes	B162
FC_CC_6	48	Male	6 hours 45 minutes	B164
FC_CC_7	15	Female	10 hours 30 minutes	B168
FC_CC_8	16	Male	7 hours	B175
FC_CC_9	23	Male	6 hours 20 minutes	B202
