# Supplementary material for: Human Brain Shows Recurrent Non-Canonical MicroRNA Editing Events Enriched for Seed Sequence with Possible Functional Consequence
Source: Noncoding RNA. 2020 Jun 2;6(2):21. doi: 10.3390/ncrna6020021 (PMC7345632; doi:10.3390/ncrna6020021)
Supplement: Supplementary file 1 [file ncrna-06-00021-s001.zip › ncrna-801776-suppl-final/Supplementary Table S2_Mature_miRNA_editing_with_read_counts_FC_CC.xlsx]

## Sheet: FC_non-canonical
Total_events_in_nine_samples	175
Unique_events	113
miRNA_name	Strand/Position	Seed	Mismatch_type	FC1	FC2	FC3	FC4	FC5	FC6	FC7	FC8	FC9
hsa-let-7a-1	5p/9	No	U-to-G	-	-	-	-	-	5/108	9/111	4/38	-
hsa-let-7b	5p/4	Yes	G-to-U	-	-	-	-	-	-	-	175/65182	-
hsa-let-7c	5p/4	Yes	G-to-U	-	-	-	-	-	-	-	938/104678	-
hsa-let-7d	5p/4	Yes	G-to-U	-	-	-	-	-	-	-	120/13167	-
hsa-let-7e	5p/4	Yes	G-to-U	-	-	-	-	-	-	-	216/31528	-
hsa-let-7g	5p/4	Yes	G-to-U	-	-	-	-	-	-	-	1147/149691	-
hsa-let-7i	5p/4	Yes	G-to-U	-	-	-	-	-	-	-	646/75186	-
hsa-miR-100	5p/3	Yes	C-to-A	-	-	-	-	-	1319/512281	1282/499633	25743/1259129	-
hsa-miR-10a	5p/3	Yes	C-to-A	-	-	-	-	-	-	-	250/24618	-
hsa-miR-10a	5p/4	Yes	C-to-A	-	-	-	-	-	-	-	82/24977	-
hsa-miR-10a	5p/7	Yes	G-to-U	-	-	-	-	-	36/9596	70/17120	-	-
hsa-miR-10b	5p/7	Yes	G-to-U	-	-	-	-	-	50/11751	45/9844	-	-
hsa-miR-10b	5p/3	Yes	C-to-A	-	-	-	-	-	-	-	95/8166	-
hsa-miR-1247	5p/3	Yes	C-to-A	-	-	-	-	-	-	-	11/448	-
hsa-miR-127	3p/4	Yes	G-to-U	-	-	-	-	-	1902/1173480	1494/934717	2771/240348	-
hsa-miR-1296	5p/4	Yes	G-to-U	-	-	-	-	-	-	-	17/2241	-
hsa-miR-130a	3p/4	Yes	U-to-G	-	-	-	-	-	-	-	51/20097	-
hsa-miR-132	5p/4	Yes	G-to-U	-	-	-	-	-	-	-	27/3112	-
hsa-miR-134	5p/15	No	C-to-A	-	-	19/2272	-	-	-	-	-	-
hsa-miR-136	3p/4	Yes	C-to-A	-	-	-	-	-	-	-	80/18042	-
hsa-miR-140	3p/4	Yes	C-to-A	-	-	-	-	-	-	-	536/51611	-
hsa-miR-140	3p/3	Yes	C-to-A	-	-	-	-	-	-	-	258/50669	-
hsa-miR-140	3p/19	No	C-to-A	-	-	-	-	-	-	-	-	64/21718
hsa-miR-143	3p/4	Yes	G-to-U	-	-	-	-	-	-	-	13279/2267681	-
hsa-miR-145	5p/3	Yes	C-to-A	-	-	-	-	-	-	-	157/16050	-
hsa-miR-1468	5p/3	Yes	C-to-A	-	-	-	-	-	-	-	7/319	-
hsa-miR-146b	5p/4	Yes	G-to-U	-	-	-	-	-	479/294485	292/181289	716/80637	-
hsa-miR-146b	5p/15	No	C-to-A	-	-	1641/166018	-	-	-	-	-	90/47043
hsa-miR-148a	5p/4	Yes	G-to-U	-	-	-	-	-	-	-	41/1600	-
hsa-miR-148b	5p/3	Yes	G-to-U	-	-	-	-	-	-	-	8/703	-
hsa-miR-148b	3p/4	Yes	G-to-U	-	-	-	-	-	-	-	28/6465	-
hsa-miR-181a-1	3p/7	Yes	G-to-U	-	-	-	-	-	125/30371	118/31257	-	-
hsa-miR-181a-1	3p/3	Yes	C-to-A	-	-	-	-	-	-	-	229/13251	-
hsa-miR-181c	5p/3	Yes	C-to-A	-	-	-	-	-	655/276955	714/293559	1789/95014	-
hsa-miR-181c	3p/8	Yes	G-to-U	-	-	-	-	-	134/31596	164/32761	-	-
hsa-miR-181c	3p/4	Yes	C-to-A	-	-	-	-	-	-	-	191/10323	-
hsa-miR-181d	5p/3	Yes	C-to-A	-	-	-	-	-	144/53119	53/23189	297/15530	-
hsa-miR-191	5p/18	No	C-to-A	-	-	-	-	-	-	-	-	798/161907
hsa-miR-193b	3p/3	Yes	C-to-A	-	-	-	-	-	-	-	21/1363	-
hsa-miR-197	3p/3	Yes	C-to-A	-	-	-	-	-	-	58/28225	199/12994	-
hsa-miR-203a	3p/1	No	G-to-U	-	-	-	-	-	24/2829	-	-	-
hsa-miR-204	5p/3	Yes	C-to-A	-	-	-	-	-	133/73018	153/89080	1788/115303	-
hsa-miR-20a	5p/7	Yes	G-to-U	-	-	-	-	-	33/10449	-	-	-
hsa-miR-21	5p/3	Yes	G-to-U	-	-	-	-	-	-	104/48334	-	-
hsa-miR-212	5p/3	Yes	C-to-A	-	-	-	-	-	-	-	77/4064	-
hsa-miR-221	3p/4	Yes	U-to-G	-	-	-	-	-	487/263537	238/131769	138/77073	-
hsa-miR-221	3p/3	Yes	C-to-A	-	-	-	-	-	-	-	360/70767	-
hsa-miR-221	5p/3	Yes	C-to-A	-	-	-	-	-	-	-	16/2178	-
hsa-miR-222	3p/3	Yes	C-to-A	-	-	-	-	-	-	-	77/18155	-
hsa-miR-23a	3p/3	Yes	C-to-A	-	-	-	-	-	8/43	5/55	93/183	-
hsa-miR-23b	3p/3	Yes	C-to-A	-	-	-	-	-	86/363	131/551	603/2367	-
hsa-miR-26b	5p/3	Yes	C-to-A	-	-	-	-	-	381/251639	196/121458	3152/244046	-
hsa-miR-26b	5p/1	No	U-to-G	-	-	-	-	-	-	-	370/241509	-
hsa-miR-27a	3p/3	Yes	C-to-A	-	-	-	-	-	-	-	128/10031	-
hsa-miR-27b	3p/3	Yes	C-to-A	-	-	-	-	-	-	-	825/196166	-
hsa-miR-29a	3p/3	Yes	G-to-U	-	-	-	-	-	-	-	114/57994	-
hsa-miR-301a	3p/4	Yes	U-to-G	-	-	-	-	-	56/26745	-	29/7818	-
hsa-miR-30a	5p/19	No	G-to-C	14/494	12/686	-	-	8/253	19/1477	12/1077	-	-
hsa-miR-30a	5p/19	No	G-to-U	-	-	12/341	27/2363	-	-	-	-	-
hsa-miR-30d	5p/19	No	G-to-C	10/248	-	-	19/800	-	20/1119	-	-	-
hsa-miR-30d	5p/19	No	G-to-U	-	-	-	-	-	-	13/879	-	-
hsa-miR-30d	5p/19	No	G-to-A	-	-	-	-	-	-	-	8/560	-
hsa-miR-30e	5p/19	No	G-to-C	11/176	13/244	9/113	26/958	9/105	39/600	19/530	-	-
hsa-miR-30e	5p/17	No	U-to-C	12/169	6/213	-	16/962	7/101	19/560	13/500	-	-
hsa-miR-30e	5p/18	No	G-to-A	-	7/209	-	11/961	-	20/608	-	-	7/174
hsa-miR-30e	5p/19	No	G-to-U	-	-	-	-	-	-	-	9/194	7/177
hsa-miR-30e	5p/18	No	G-to-C	-	-	-	-	-	-	14/530	-	-
hsa-miR-31	5p/7	Yes	G-to-U	-	-	-	-	-	31/8748	-	-	-
hsa-miR-3200	3p/7	Yes	G-to-U	-	-	-	-	-	28/6003	30/6324	-	-
hsa-miR-3200	3p/3	Yes	C-to-A	-	-	-	-	-	-	-	27/1966	-
hsa-miR-323a	3p/3	Yes	C-to-A	-	-	-	-	-	-	-	92/5711	-
hsa-miR-328	3p/4	Yes	G-to-U	-	-	-	-	-	-	-	21/1000	-
hsa-miR-331	3p/3	Yes	C-to-A	-	-	-	-	-	-	-	30/4016	-
hsa-miR-339	3p/4	Yes	G-to-U	-	-	-	-	-	-	-	13/1391	-
hsa-miR-342	3p/15	No	C-to-A	-	-	45/10909	-	-	-	-	-	-
hsa-miR-342	3p/19	No	C-to-A	-	-	-	-	-	-	-	-	41/12108
hsa-miR-409	3p/1	No	G-to-U	-	-	-	-	-	105/38888	94/41539	-	-
hsa-miR-411	5p/3	Yes	G-to-U	-	-	-	-	-	-	-	127/27184	-
hsa-miR-421	Mature/3	Yes	C-to-A	-	-	-	-	-	24/69	17/48	77/362	-
hsa-miR-423	3p/4	Yes	U-to-G	-	-	-	-	-	-	-	45/16653	-
hsa-miR-423	3p/15	No	C-to-A	-	-	31/7078	-	-	-	-	-	-
hsa-miR-423	3p/3	Yes	C-to-A	-	-	-	-	-	-	-	71/15518	-
hsa-miR-423	5p/4	Yes	G-to-U	-	-	-	-	-	-	-	12/1658	-
hsa-miR-433	3p/3	Yes	C-to-A	-	-	-	-	-	18/95	26/71	62/225	-
hsa-miR-433	3p/3	Yes	C-to-G	-	-	3/18	-	-	-	-	-	-
hsa-miR-4443	Mature/1	No	U-to-A	-	-	-	-	-	-	5/21	-	-
hsa-miR-485	5p/13	No	U-to-G	18/912	-	-	13/914	-	-	-	-	-
hsa-miR-485	3p/1	No	G-to-U	-	-	-	-	-	27/6729	-	-	-
hsa-miR-485	3p/3	Yes	C-to-A	-	-	-	-	-	-	-	17/2100	-
hsa-miR-485	5p/4	Yes	G-to-U	-	-	-	-	-	-	-	9/932	-
hsa-miR-488	5p/3	Yes	C-to-A	-	-	-	-	-	-	-	11/561	-
hsa-miR-501	3p/4	Yes	G-to-U	-	-	-	-	-	-	-	31/3129	-
hsa-miR-504	5p/4	Yes	C-to-A	-	-	-	-	-	-	-	26/2275	-
hsa-miR-508	3p/12	No	U-to-C	-	-	-	-	-	5/137	-	-	-
hsa-miR-5683	Mature/3	Yes	C-to-A	-	-	-	-	-	-	-	9/593	-
hsa-miR-598	3p/15	No	C-to-A	-	-	63/6733	-	-	-	-	-	-
hsa-miR-598	3p/10	No	G-to-U	-	-	-	-	-	78/41646	-	-	-
hsa-miR-598	3p/3	Yes	C-to-A	-	-	-	-	-	-	-	40/9540	-
hsa-miR-598	3p/4	Yes	G-to-U	-	-	-	-	-	-	-	101/9013	-
hsa-miR-660	5p/1	No	U-to-G	-	-	-	-	-	-	-	20/5336	-
hsa-miR-708	5p/4	Yes	G-to-U	-	-	-	-	-	-	-	58/4029	-
hsa-miR-758	3p/4	Yes	G-to-U	-	-	-	-	-	-	-	10/965	-
hsa-miR-769	5p/4	Yes	G-to-U	-	-	-	-	-	-	-	308/53836	-
hsa-miR-874	3p/3	Yes	G-to-U	-	-	-	-	-	-	49/21959	-	-
hsa-miR-874	3p/19	No	C-to-A	-	-	-	-	-	-	-	-	71/6907
hsa-miR-889	3p/15	No	C-to-A	-	-	82/10887	-	-	-	-	-	-
hsa-miR-92b	3p/15	No	C-to-A	-	-	195/132672	-	-	-	-	-	-
hsa-miR-93	5p/10	No	G-to-U	-	-	-	-	-	77/39019	-	-	-
hsa-miR-93	5p/7	Yes	G-to-U	-	-	-	-	-	75/39025	-	-	-
hsa-miR-99a	5p/3	Yes	C-to-A	-	-	-	-	-	341/132965	245/99203	1778/90535	-
hsa-miR-99a	3p/4	Yes	G-to-U	-	-	-	-	-	-	-	22/1871	-
hsa-miR-99b	5p/3	Yes	C-to-A	-	-	-	-	-	1645/966338	1119/773509	7774/667637	-
hsa-miR-99b	3p/4	Yes	G-to-U	-	-	-	-	-	-	-	10/975	-

## Sheet: CC_non-canonical
Total_events_in_nine_samples	158
Unique_events	90
miRNA_name	Strand/Position	Seed	Mismatch_type	CC1	CC2	CC3	CC4	CC5	CC6	CC7	CC8	CC9
hsa-let-7b	5p/4	Yes	G-to-U	-	-	-	-	-	96/35995	-	252/98684	-
hsa-let-7c	5p/4	Yes	G-to-U	-	-	-	-	-	286/34634	-	512/58557	-
hsa-let-7d	5p/4	Yes	G-to-U	-	-	-	-	-	55/6446	-	81/10795	-
hsa-let-7e	5p/4	Yes	G-to-U	-	-	-	-	-	31/4646	-	96/15834	-
hsa-let-7g	5p/4	Yes	G-to-U	-	-	-	-	-	557/71204	-	743/105467	-
hsa-let-7i	5p/4	Yes	G-to-U	-	-	-	-	-	512/56646	-	621/69497	-
hsa-miR-100	5p/3	Yes	C-to-A	-	-	-	-	-	19726/926121	6821/2675976	24485/1076562	-
hsa-miR-100	5p/7	Yes	U-to-G	-	-	-	-	-	1141/962216	-	-	-
hsa-miR-10a	5p/3	Yes	C-to-A	-	-	-	-	-	18/1418	-	48/4462	-
hsa-miR-10a	5p/7	Yes	G-to-U	-	-	-	-	-	-	24/6663	-	-
hsa-miR-10a	5p/4	Yes	C-to-A	-	-	-	-	-	-	-	22/4548	-
hsa-miR-10b	5p/3	Yes	C-to-A	-	-	-	-	-	37/2623	-	44/2932	-
hsa-miR-10b	5p/7	Yes	G-to-U	-	-	-	-	-	-	68/14299	-	-
hsa-miR-127	3p/4	Yes	G-to-U	-	-	-	-	-	555/45391	394/250388	1241/107188	-
hsa-miR-1296	5p/4	Yes	G-to-U	-	-	-	-	-	-	-	14/835	-
hsa-miR-1298	5p/3	Yes	C-to-A	-	-	-	-	-	18/1007	-	-	-
hsa-miR-136	3p/4	Yes	C-to-A	-	-	-	-	-	-	-	22/5776	-
hsa-miR-140	3p/4	Yes	C-to-A	-	-	-	-	-	257/24348	-	356/30992	-
hsa-miR-140	3p/3	Yes	C-to-A	-	-	-	-	-	117/23794	-	139/30387	-
hsa-miR-140	3p/16	No	C-to-A	-	-	67/13575	-	-	-	-	-	-
hsa-miR-140	3p/19	No	C-to-A	-	-	-	-	-	-	-	-	102/40150
hsa-miR-143	3p/4	Yes	G-to-U	-	-	-	-	-	634/110855	-	1063/194497	-
hsa-miR-145	5p/3	Yes	C-to-A	-	-	-	-	-	8/607	-	21/1518	-
hsa-miR-1468	5p/3	Yes	C-to-A	-	-	-	-	-	5/67	-	-	-
hsa-miR-146b	5p/4	Yes	G-to-U	-	-	-	-	-	147/15428	-	222/22899	-
hsa-miR-146b	5p/15	No	C-to-A	-	-	533/46410	-	-	-	-	-	326/117845
hsa-miR-148b	5p/3	Yes	G-to-U	-	-	-	-	-	8/608	-	13/742	-
hsa-miR-148b	3p/4	Yes	G-to-U	-	-	-	-	-	-	-	18/3909	-
hsa-miR-148b	5p/18	No	C-to-A	-	-	-	-	-	-	-	-	15/697
hsa-miR-151a	3p/4	Yes	G-to-U	-	-	-	-	-	-	-	28/9158	-
hsa-miR-181a-1	3p/3	Yes	C-to-A	-	-	-	-	-	424/24248	-	445/21992	-
hsa-miR-181a-1	3p/7	Yes	G-to-U	-	-	-	-	-	-	302/64354	-	-
hsa-miR-181c	5p/3	Yes	C-to-A	-	-	-	-	-	511/26523	129/45969	564/27171	-
hsa-miR-181c	3p/4	Yes	C-to-A	-	-	-	-	-	66/3764	-	78/3926	-
hsa-miR-181c	3p/8	Yes	G-to-U	-	-	-	-	-	-	45/8538	-	-
hsa-miR-181d	5p/3	Yes	C-to-A	-	-	-	-	-	55/3201	-	105/4798	-
hsa-miR-191	5p/18	No	C-to-A	-	-	-	-	-	-	-	-	1725/347101
hsa-miR-193b	3p/3	Yes	C-to-A	-	-	-	-	-	26/1502	-	30/1312	-
hsa-miR-197	3p/3	Yes	C-to-A	-	-	-	-	-	214/13064	-	123/7984	-
hsa-miR-197	3p/13	No	C-to-A	-	-	19/4466	-	-	-	-	-	-
hsa-miR-204	5p/3	Yes	C-to-A	-	-	-	-	-	693/39906	122/64040	594/36870	-
hsa-miR-211	5p/3	Yes	C-to-A	-	-	-	-	-	20/1271	-	-	-
hsa-miR-212	5p/3	Yes	C-to-A	-	-	-	-	-	-	-	9/553	-
hsa-miR-221	3p/3	Yes	C-to-A	-	-	-	-	-	43/10010	-	70/14271	-
hsa-miR-222	3p/3	Yes	C-to-A	-	-	-	-	-	-	-	28/4412	-
hsa-miR-223	3p/19	No	C-to-A	-	-	-	-	-	-	-	-	20/2030
hsa-miR-23a	3p/3	Yes	C-to-A	-	-	-	-	-	23/57	13/48	34/62	-
hsa-miR-23b	3p/3	Yes	C-to-A	-	-	-	-	-	442/1756	264/1124	844/3240	-
hsa-miR-26b	5p/3	Yes	C-to-A	-	-	-	-	-	1650/124395	262/173321	2175/138722	-
hsa-miR-26b	5p/1	No	U-to-G	-	-	-	-	-	196/122051	-	208/136682	-
hsa-miR-27a	3p/3	Yes	C-to-A	-	-	-	-	-	52/2794	-	34/2108	-
hsa-miR-27b	3p/3	Yes	C-to-A	-	-	-	-	-	1108/278958	-	1011/308883	-
hsa-miR-29a	3p/3	Yes	G-to-U	-	-	-	-	-	63/29464	-	-	-
hsa-miR-301a	3p/4	Yes	U-to-G	-	-	-	-	-	40/12452	55/25608	37/10384	-
hsa-miR-30a	5p/19	No	G-to-U	8/336	-	6/138	19/1466	-	-	-	-	8/424
hsa-miR-30a	5p/19	No	G-to-C	-	12/784	-	-	-	-	8/536	-	-
hsa-miR-30d	5p/19	No	G-to-C	5/151	12/572	-	-	-	-	-	-	-
hsa-miR-30d	5p/19	No	G-to-U	-	-	-	14/459	-	-	-	-	-
hsa-miR-30e	5p/19	No	G-to-C	-	18/582	6/77	-	-	5/128	10/444	-	13/261
hsa-miR-30e	5p/19	No	G-to-U	13/199	-	-	18/727	-	-	-	-	-
hsa-miR-30e	5p/17	No	U-to-C	9/186	-	-	-	-	-	12/425	-	-
hsa-miR-30e	5p/18	No	G-to-A	-	19/530	-	-	-	-	-	-	-
hsa-miR-30e	5p/18	No	G-to-C	-	-	-	-	-	-	-	-	6/264
hsa-miR-3200	3p/3	Yes	C-to-A	-	-	-	-	-	15/1306	-	14/1900	-
hsa-miR-3200	3p/7	Yes	G-to-U	-	-	-	-	-	-	33/4349	-	-
hsa-miR-323a	3p/3	Yes	C-to-A	-	-	-	-	-	19/1133	-	42/2445	-
hsa-miR-328	3p/4	Yes	G-to-U	-	-	-	-	-	-	-	19/973	-
hsa-miR-331	3p/3	Yes	C-to-A	-	-	-	-	-	17/1637	-	-	-
hsa-miR-342	3p/19	No	C-to-A	-	-	-	-	-	-	-	-	166/27146
hsa-miR-409	3p/18	No	C-to-A	-	-	-	-	-	-	-	-	24/5417
hsa-miR-411	5p/3	Yes	G-to-U	-	-	-	-	-	-	-	40/8468	-
hsa-miR-421	Mature/3	Yes	C-to-A	-	-	-	-	-	153/811	42/103	155/763	-
hsa-miR-423	3p/15	No	C-to-A	-	-	41/6181	-	-	-	-	-	-
hsa-miR-423	3p/7	Yes	G-to-U	-	-	-	-	-	-	120/64826	-	-
hsa-miR-423	3p/3	Yes	C-to-A	-	-	-	-	-	-	-	47/11025	-
hsa-miR-433	3p/3	Yes	C-to-A	-	-	-	-	-	6/41	3/14	27/89	-
hsa-miR-454	3p/4	Yes	U-to-G	-	-	-	-	-	19/3420	27/8472	22/3584	-
hsa-miR-454	5p/3	Yes	C-to-A	-	-	-	-	-	-	-	7/213	-
hsa-miR-501	3p/4	Yes	G-to-U	-	-	-	-	-	17/2297	-	21/2207	-
hsa-miR-577	Mature/3	Yes	G-to-U	-	-	-	-	-	116/11138	-	122/21592	-
hsa-miR-598	3p/4	Yes	G-to-U	-	-	-	-	-	36/3316	-	58/3788	-
hsa-miR-598	3p/15	No	C-to-A	-	-	25/2018	-	-	-	-	-	-
hsa-miR-598	3p/3	Yes	C-to-A	-	-	-	-	-	-	-	20/4024	-
hsa-miR-708	5p/4	Yes	G-to-U	-	-	-	-	-	26/1382	-	18/1405	-
hsa-miR-769	5p/4	Yes	G-to-U	-	-	-	-	-	85/15810	-	134/19201	-
hsa-miR-874	3p/19	No	C-to-A	-	-	-	-	-	-	-	-	122/12084
hsa-miR-889	3p/15	No	C-to-A	-	-	14/1547	-	-	-	-	-	-
hsa-miR-99a	5p/3	Yes	C-to-A	-	-	-	-	-	1118/53450	366/141337	1113/49010	-
hsa-miR-99a	3p/4	Yes	G-to-U	-	-	-	-	-	15/1181	-	13/764	-
hsa-miR-99b	5p/3	Yes	C-to-A	-	-	-	-	-	4224/387811	-	6745/577301	-

## Sheet: FC_A-to-G
Total_events_in_nine_samples	211
Unique_events	38
miRNA_name	Strand/Position	Seed	Mismatch_type	FC1	FC2	FC3	FC4	FC5	FC6	FC7	FC8	FC9
hsa-let-7d	3p/5	Yes	A-to-G	22/2325	22/2520	19/2308	53/9316	31/3099	74/8950	78/8381	22/5104	16/3010
hsa-let-7e	3p/5	Yes	A-to-G	-	7/264	12/252	21/1221	7/345	32/1256	20/1146	9/793	-
hsa-miR-1251	5p/6	Yes	A-to-G	29/167	18/150	-	47/299	16/127	67/355	71/544	15/152	-
hsa-miR-1301	3p/5	Yes	A-to-G	82/1138	90/862	60/726	150/1959	215/1225	349/3050	377/3746	83/749	21/330
hsa-miR-130a	3p/2	Yes	A-to-G	52/5612	53/5130	19/3146	80/14544	22/2754	108/15653	64/12972	54/20113	-
hsa-miR-137	Mature/16	No	A-to-G	-	-	-	-	-	38/14591	-	-	-
hsa-miR-148b	5p/13	No	A-to-G	-	15/641	10/384	14/931	8/608	30/2328	33/2369	10/736	-
hsa-miR-151a	3p/3	Yes	A-to-G	347/5326	251/5594	152/5209	365/12914	115/4040	464/12968	321/13113	97/4706	104/7535
hsa-miR-195	3p/6	Yes	A-to-G	-	-	-	7/335	-	-	-	-	-
hsa-miR-200b	3p/5	Yes	A-to-G	7/104	-	5/80	12/206	9/120	22/373	11/258	-	10/222
hsa-miR-203b	3p/11	No	A-to-G	-	-	-	23/722	-	9/278	-	-	-
hsa-miR-27a	3p/6	Yes	A-to-G	44/6413	-	-	63/12077	35/3154	119/8535	94/9308	64/10105	-
hsa-miR-27b	3p/4	Yes	A-to-G	640/125789	467/116181	271/124561	689/248003	330/111039	1525/428323	1018/326080	-	-
hsa-miR-27b	3p/6	Yes	A-to-G	209/125682	-	-	-	-	758/428363	521/325897	-	-
hsa-miR-3144	3p/3	Yes	A-to-G	-	-	-	-	-	3/13	-	4/12	-
hsa-miR-3157	3p/13	No	A-to-G	-	-	-	3/15	-	6/19	-	-	-
hsa-miR-340	3p/13	No	A-to-G	15/1151	-	11/918	19/1122	9/929	26/2938	24/3739	-	-
hsa-miR-3681	5p/2	Yes	A-to-G	15/68	11/89	7/29	19/114	-	19/127	5/90	5/67	-
hsa-miR-374b	3p/7	Yes	A-to-G	-	-	-	10/839	-	-	-	-	-
hsa-miR-376a-1	5p/3	Yes	A-to-G	53/488	49/469	32/269	42/627	46/512	114/964	110/2452	16/249	18/155
hsa-miR-376a-2	5p/4	Yes	A-to-G	-	-	-	5/16	-	5/16	-	-	-
hsa-miR-376c	3p/6	Yes	A-to-G	22/735	24/410	8/159	36/1274	27/463	52/912	51/1621	22/446	6/135
hsa-miR-377	3p/10	No	A-to-G	9/85	11/81	-	5/89	4/54	15/138	20/175	-	-
hsa-miR-381	3p/4	Yes	A-to-G	1426/16545	1552/22201	429/11966	3440/50981	959/11519	3908/48942	2303/58657	872/12209	399/5964
hsa-miR-411	5p/5	Yes	A-to-G	15466/56575	19457/59822	6583/25591	28272/110696	7369/30770	39591/171780	20541/113877	5175/27661	2715/7961
hsa-miR-421	Mature/7	Yes	A-to-G	60/2387	65/2432	28/2221	60/3875	28/2684	143/13098	102/9837	51/5182	34/4657
hsa-miR-455	5p/17	No	A-to-G	-	10/497	-	-	-	27/1438	21/1090	10/1198	-
hsa-miR-488	3p/5	Yes	A-to-G	23/4916	-	-	24/6104	-	-	-	-	-
hsa-miR-497	5p/2	Yes	A-to-G	-	-	-	-	-	51/7503	-	-	-
hsa-miR-589	3p/6	Yes	A-to-G	13/36	15/27	8/15	10/28	7/21	47/84	39/112	12/29	-
hsa-miR-598	3p/2	Yes	A-to-G	32/8449	58/11524	39/7137	162/37718	39/7854	172/41765	40/11686	-	19/2900
hsa-miR-605	5p/3	Yes	A-to-G	-	-	-	3/16	-	-	-	-	-
hsa-miR-641	Mature/3	Yes	A-to-G	4/69	6/130	5/92	23/368	7/152	23/518	20/509	-	8/158
hsa-miR-641	Mature/2	Yes	A-to-G	-	-	-	11/368	-	11/522	13/513	-	-
hsa-miR-6503	3p/7	Yes	A-to-G	-	-	-	-	-	-	7/11	6/10	-
hsa-miR-664a	5p/8	Yes	A-to-G	-	-	-	-	11/163	-	23/570	7/92	-
hsa-miR-99a	5p/1	No	A-to-G	2197/54508	2639/56674	1095/25304	3473/125115	1145/38933	4248/136300	2969/101472	1170/92513	899/45172
hsa-miR-99b	3p/3	Yes	A-to-G	30/734	51/1040	32/640	64/2076	16/631	88/2882	56/2112	-	10/666

## Sheet: CC_A-to-G
Total_events_in_nine_samples	136
Unique_events	25
miRNA_name	Strand/Position	Seed	Mismatch_type	CC1	CC2	CC3	CC4	CC5	CC6	CC7	CC8	CC9
hsa-let-7d	3p/5	Yes	A-to-G	-	38/11774	-	34/6945	16/2800	-	53/13468	-	27/5973
hsa-let-7e	3p/5	Yes	A-to-G	-	-	-	-	-	-	10/873	-	-
hsa-miR-1251	5p/6	Yes	A-to-G	13/73	25/235	-	-	-	-	15/168	5/34	11/84
hsa-miR-1301	3p/5	Yes	A-to-G	15/414	93/1507	15/324	33/903	46/714	17/405	92/1558	31/651	28/663
hsa-miR-130a	3p/2	Yes	A-to-G	22/2003	58/5995	-	22/4781	-	-	25/5591	-	33/2618
hsa-miR-148b	5p/13	No	A-to-G	-	15/1824	-	11/1142	-	-	13/2063	-	-
hsa-miR-151a	3p/3	Yes	A-to-G	95/7157	339/23583	48/6195	238/16990	52/6321	72/7167	159/28655	85/9228	158/13143
hsa-miR-200b	3p/5	Yes	A-to-G	-	12/551	15/148	11/142	6/233	10/242	20/560	10/277	-
hsa-miR-27a	3p/6	Yes	A-to-G	68/7367	-	-	55/7810	-	29/2811	49/6947	29/2114	-
hsa-miR-3157	3p/13	No	A-to-G	-	9/63	5/21	-	-	-	9/77	-	-
hsa-miR-3622a	5p/16	No	A-to-G	-	-	-	5/104	-	-	-	-	-
hsa-miR-3681	5p/2	Yes	A-to-G	-	7/31	-	41/112	-	-	-	-	-
hsa-miR-376a-1	5p/3	Yes	A-to-G	5/94	28/457	4/29	30/377	7/55	-	16/525	6/71	17/191
hsa-miR-376c	3p/6	Yes	A-to-G	12/186	15/690	-	12/735	-	5/92	12/409	-	12/216
hsa-miR-377	3p/10	No	A-to-G	-	9/94	-	7/73	3/15	-	-	-	-
hsa-miR-381	3p/4	Yes	A-to-G	389/3881	1477/19133	100/2269	2196/48928	182/1971	272/3731	597/13871	272/4898	710/9762
hsa-miR-411	5p/5	Yes	A-to-G	2806/8095	11715/37208	1065/3525	17374/64764	1048/4004	1637/5732	3997/21332	2121/8626	3633/9916
hsa-miR-421	Mature/7	Yes	A-to-G	42/4340	102/14963	23/4276	77/10098	-	33/8281	61/18867	37/8070	37/7013
hsa-miR-589	3p/6	Yes	A-to-G	7/35	31/82	6/17	3/13	8/26	3/17	17/81	3/11	-
hsa-miR-598	3p/2	Yes	A-to-G	21/3692	43/10362	-	51/21976	-	-	-	-	21/5618
hsa-miR-605	5p/3	Yes	A-to-G	-	-	-	-	-	-	7/12	-	-
hsa-miR-641	Mature/3	Yes	A-to-G	9/122	41/597	7/123	34/410	10/234	12/181	22/956	9/215	14/192
hsa-miR-641	Mature/2	Yes	A-to-G	-	11/596	-	-	-	-	-	-	-
hsa-miR-99a	5p/1	No	A-to-G	570/48331	3278/166988	449/33216	1204/78510	540/52603	337/54408	1847/144645	360/50055	1319/83355
hsa-miR-99b	3p/3	Yes	A-to-G	10/704	53/2267	7/408	39/1929	-	-	23/1369	-	20/1395

## Sheet: FC_C-to-U
Total_events_in_nine_samples	44
Unique_events	16
miRNA_name	Strand/Position	Seed	Mismatch_type	FC1	FC2	FC3	FC4	FC5	FC6	FC7	FC8	FC9
hsa-miR-106b	5p/17	No	C-to-U	-	-	9/718	-	-	-	-	-	-
hsa-miR-125a	5p/11	No	C-to-U	212/105200	251/121339	342/136172	367/219997	-	469/298627	-	-	-
hsa-miR-1296	3p/16	No	C-to-U	-	-	-	8/78	-	-	-	-	-
hsa-miR-132	5p/12	No	C-to-U	-	-	-	-	-	26/7131	43/16767	-	-
hsa-miR-219a-2	5p/15	No	C-to-U	-	-	-	-	-	4/66	-	-	-
hsa-miR-23b	3p/10	No	C-to-U	-	-	-	-	-	81/42901	-	-	-
hsa-miR-29a	3p/7	Yes	C-to-U	-	94/53669	-	221/107639	104/56745	373/196328	298/163469	-	80/38306
hsa-miR-3200	3p/10	No	C-to-U	-	-	-	-	-	-	25/6372	-	-
hsa-miR-330	3p/18	No	C-to-U	-	-	-	15/1392	-	-	-	-	-
hsa-miR-33a	5p/15	No	C-to-U	-	9/759	7/300	-	-	18/1577	13/2298	-	20/1088
hsa-miR-342	3p/17	No	C-to-U	-	-	-	-	-	-	78/30730	-	-
hsa-miR-374b	5p/12	No	C-to-U	29/4098	17/3760	-	33/9652	-	-	-	-	-
hsa-miR-425	5p/12	No	C-to-U	-	-	-	-	3/12	5/41	5/41	-	-
hsa-miR-425	5p/8	Yes	C-to-U	-	-	-	-	3/14	5/54	5/54	-	-
hsa-miR-598	3p/15	No	C-to-U	-	-	-	80/37689	-	-	-	-	-
hsa-miR-99a	5p/13	No	C-to-U	1396/56463	1371/59728	761/26855	3504/132237	873/39469	2713/138063	2435/103549	1797/94487	1223/46977

## Sheet: CC_C-to-U
Total_events_in_nine_samples	41
Unique_events	13
miRNA_name	Strand/Position	Seed	Mismatch_type	CC1	CC2	CC3	CC4	CC5	CC6	CC7	CC8	CC9
hsa-miR-106b	5p/17	No	C-to-U	-	-	-	18/3256	-	-	-	-	-
hsa-miR-125a	5p/11	No	C-to-U	-	-	-	354/116818	-	-	-	-	-
hsa-miR-1307	5p/16	No	C-to-U	-	-	-	40/15608	-	-	-	-	-
hsa-miR-19a	3p/15	No	C-to-U	-	-	-	18/3410	-	-	-	-	-
hsa-miR-204	5p/11	No	C-to-U	120/40768	228/105639	-	234/128599	-	-	-	-	92/43706
hsa-miR-219a-2	5p/15	No	C-to-U	-	15/2756	-	-	-	-	11/626	-	10/1143
hsa-miR-23b	3p/3	Yes	C-to-U	-	10/977	-	9/374	-	-	-	-	8/352
hsa-miR-29a	3p/7	Yes	C-to-U	-	162/101083	38/15474	131/57708	59/27120	71/30492	264/130949	79/32716	71/36329
hsa-miR-330	3p/18	No	C-to-U	-	-	-	-	-	-	13/2252	-	-
hsa-miR-33a	5p/15	No	C-to-U	10/889	30/3379	-	-	-	-	26/2902	-	20/1911
hsa-miR-374b	5p/12	No	C-to-U	36/10178	61/25436	-	36/12545	-	-	-	-	40/13524
hsa-miR-421	Mature/3	Yes	C-to-U	-	4/53	-	-	-	-	-	-	-
hsa-miR-99a	5p/13	No	C-to-U	2224/50196	4470/174154	1389/34018	3354/83329	1460/52800	1434/55762	3774/146102	1197/51253	2913/86727
