# Supplementary material for: Human Brain Shows Recurrent Non-Canonical MicroRNA Editing Events Enriched for Seed Sequence with Possible Functional Consequence
Source: Noncoding RNA. 2020 Jun 2;6(2):21. doi: 10.3390/ncrna6020021 (PMC7345632; doi:10.3390/ncrna6020021)
Supplement: Supplementary file 1 [file ncrna-06-00021-s001.zip › ncrna-801776-suppl-final/Supplementary Table S3_isoTar_miRNA_target_prediction.xlsx]

## Sheet: hsa-miR-100_5p3
hsa-miR-100_5p/3_unedited (30 genes and 46 transcripts)										hsa-miR-100_5p/3_C-to-A (16 genes and 19 transcripts)
refseq_mrna	Transcripts	PITA	RNAhybrid	TargetScan	miRanda	miRmap	Sum			refseq_mrna	Transcripts	PITA	RNAhybrid	TargetScan	miRanda	miRmap	Sum
NM_000856	GUCY1A1	1	1	0	1	1	4			NM_001002844	ZNF280D	0	1	1	1	1	4
NM_000883	IMPDH1	1	1	0	1	1	4			NM_001135196	C10orf71	0	1	1	1	1	4
NM_001010980	NCMAP	0	1	1	1	1	4			NM_001169117	STIM2	1	1	1	1	1	5
NM_001024855	ZNF197	0	1	1	1	1	4			NM_001169118	STIM2	1	1	0	1	1	4
NM_001046	SLC12A2	0	1	1	1	1	4			NM_001287191	FSD1L	1	1	1	0	1	4
NM_001077268	ZFYVE19	0	1	1	1	1	4			NM_001304793	SAYSD1	1	1	1	0	1	4
NM_001080424	KDM6B	0	1	1	1	1	4			NM_001309193	EPHB2	1	1	1	0	1	4
NM_001102605	IMPDH1	1	1	0	1	1	4			NM_001392	DTNA	0	1	1	1	1	4
NM_001112726	CEP170B	1	1	1	1	1	5			NM_002699	POU3F1	0	1	1	1	1	4
NM_001128309	TSPAN14	1	1	0	1	1	4			NM_003388	CLIP2	1	1	1	0	1	4
NM_001130682	GUCY1A1	1	1	0	1	1	4			NM_004442	EPHB2	1	1	1	0	1	4
NM_001130683	GUCY1A1	1	1	0	1	1	4			NM_007363	NONO	0	1	1	1	1	4
NM_001130684	GUCY1A1	1	1	0	1	1	4			NM_014858	TMCC2	0	1	1	1	1	4
NM_001130685	GUCY1A1	1	1	0	1	1	4			NM_015837	FCN2	0	1	1	1	1	4
NM_001142573	IMPDH1	1	1	0	1	1	4			NM_020860	STIM2	1	1	1	1	1	5
NM_001142574	IMPDH1	1	1	0	1	1	4			NM_024503	HIVEP3	0	1	1	1	1	4
NM_001142575	IMPDH1	1	1	0	1	1	4			NM_030767	AKNA	0	1	1	1	1	4
NM_001142576	IMPDH1	1	1	1	1	1	5			NM_176818	GATC	0	1	1	1	1	4
NM_001145713	SAE1	0	1	1	1	1	4			NM_197960	DPP8	0	1	1	1	1	4
NM_001145714	SAE1	0	1	1	1	1	4
NM_001146699	RBM19	0	1	1	1	1	4
NM_001256449	GUCY1A1	1	1	0	1	1	4
NM_001257135	LIF	1	1	1	1	1	5
NM_001281453	MBD3	0	1	1	1	1	4
NM_001304521	IMPDH1	1	1	0	1	1	4
NM_002309	LIF	1	1	1	1	1	5
NM_002387	MCC	1	1	1	0	1	4
NM_003601	SMARCA5	1	1	1	1	1	5
NM_004402	DFFB	0	1	1	1	1	4
NM_005224	ARID3A	0	1	1	1	1	4
NM_005560	LAMA5	1	1	1	0	1	4
NM_005602	CLDN11	0	1	1	1	1	4
NM_005683	GPR55	0	1	1	1	1	4
NM_005895	GOLGA3	0	1	1	1	1	4
NM_006465	ARID3B	0	1	1	1	1	4
NM_007368	RASA3	0	1	1	1	1	4
NM_012072	CD93	1	1	1	1	1	5
NM_012333	MYCBP	0	1	1	1	1	4
NM_015005	CEP170B	1	1	0	1	1	4
NM_020761	RPTOR	0	1	1	1	1	4
NM_020939	CPNE5	0	1	1	1	1	4
NM_030927	TSPAN14	1	1	1	1	1	5
NM_080823	SRMS	0	1	1	1	1	4
NM_139157	DENND2B	1	1	1	0	1	4
NM_152362	TNFAIP8L1	0	1	1	1	1	4
NM_183243	IMPDH1	1	1	0	1	1	4

## Sheet: hsa-miR-127_3p4
hsa-miR-127_3p/4_unedited (128 genes and 183 transcripts)										hsa-miR-127_3p/4_G-to-U (60 genes and 80 transcripts)
refseq_mrna	Transcripts	PITA	RNAhybrid	TargetScan	miRanda	miRmap	Sum			refseq_mrna	Transcripts	PITA	RNAhybrid	TargetScan	miRanda	miRmap	Sum
NM_000303	PMM2	1	0	1	1	1	4			NM_000202	IDS	0	1	1	1	1	4
NM_000524	HTR1A	1	1	1	1	1	5			NM_000294	PHKG2	1	1	1	1	1	5
NM_000702	ATP1A2	1	1	1	0	1	4			NM_001007257	PRDM2	1	1	1	1	1	5
NM_001004431	METRNL	1	1	1	1	1	5			NM_001031804	MAF	0	1	1	1	1	4
NM_001009813	MEIS3	1	1	1	1	1	5			NM_001037131	AGAP1	1	0	1	1	1	4
NM_001011553	SEPTIN7	1	1	0	1	1	4			NM_001077199	SREK1	1	1	1	0	1	4
NM_001013642	TRNP1	1	1	1	0	1	4			NM_001083614	EARS2	1	1	1	1	1	5
NM_001015048	BAG5	1	0	1	1	1	4			NM_001083924	C1orf116	1	1	0	1	1	4
NM_001018025	MTCP1	1	1	1	1	1	5			NM_001099408	EIF4E1B	1	1	1	1	1	5
NM_001033581	PRKCZ	1	1	0	1	1	4			NM_001104546	RPP30	1	1	1	0	1	4
NM_001033582	PRKCZ	1	1	1	1	1	5			NM_001130690	PDE10A	1	1	0	1	1	4
NM_001037165	FOXK1	0	1	1	1	1	4			NM_001130914	BTG3	1	1	1	1	1	5
NM_001098	ACO2	1	1	1	1	1	5			NM_001142627	SEC61A2	1	1	1	1	1	5
NM_001098270	MGAT3	1	1	1	1	1	5			NM_001145811	SOX6	1	1	0	1	1	4
NM_001098509	SGSM2	0	1	1	1	1	4			NM_001145819	SOX6	1	1	0	1	1	4
NM_001098833	ATXN7L3	1	1	0	1	1	4			NM_001160259	CNR1	0	1	1	1	1	4
NM_001099439	EPHA10	1	1	1	1	1	5			NM_001161520	COG5	1	1	1	1	1	5
NM_001100118	XRCC3	1	1	0	1	1	4			NM_001164440	ANKRD33B	1	1	1	0	1	4
NM_001100119	XRCC3	1	1	0	1	1	4			NM_001166412	SMOC2	1	1	1	1	1	5
NM_001126181	NRGN	1	0	1	1	1	4			NM_001256486	GOLGB1	1	1	0	1	1	4
NM_001130677	EPOP	1	1	0	1	1	4			NM_001256487	GOLGB1	1	1	0	1	1	4
NM_001134403	CYB561D1	1	0	1	1	1	4			NM_001256488	GOLGB1	1	1	0	1	1	4
NM_001134404	CYB561D1	1	0	1	1	1	4			NM_001279354	VPS45	0	1	1	1	1	4
NM_001135947	URM1	0	1	1	1	1	4			NM_001286585	CDIPT	1	1	0	1	1	4
NM_001136000	ABL2	1	1	0	1	1	4			NM_001286586	CDIPT	1	1	0	1	1	4
NM_001142348	SCN4B	1	1	0	1	1	4			NM_001300798	SEPTIN8	0	1	1	1	1	4
NM_001142349	SCN4B	1	1	0	1	1	4			NM_001316323	POLR2E	1	1	0	1	1	4
NM_001142640	TNRC6C	0	1	1	1	1	4			NM_001316324	POLR2E	1	1	0	1	1	4
NM_001143757	LRRC27	1	1	0	1	1	4			NM_001527	HDAC2	0	1	1	1	1	4
NM_001144932	PSMB5	0	1	1	1	1	4			NM_001548	IFIT1	0	1	1	1	1	4
NM_001145418	TTC28	1	1	1	1	1	5			NM_001907	CTRL	1	1	1	0	1	4
NM_001168236	ABL2	1	1	0	1	1	4			NM_001988	EVPL	0	1	1	1	1	4
NM_001168237	ABL2	1	1	0	1	1	4			NM_002274	KRT13	0	1	1	1	1	4
NM_001168238	ABL2	1	1	0	1	1	4			NM_002666	PLIN1	1	1	1	0	1	4
NM_001168239	ABL2	1	1	0	1	1	4			NM_002695	POLR2E	1	1	0	1	1	4
NM_001177984	SCN8A	1	1	0	1	1	4			NM_002827	PTPN1	0	1	1	1	1	4
NM_001178138	TFDP2	1	1	0	1	1	4			NM_003266	TLR4	1	1	0	1	1	4
NM_001178139	TFDP2	1	1	0	1	1	4			NM_003565	ULK1	0	1	1	1	1	4
NM_001178140	TFDP2	1	1	1	1	1	5			NM_004487	GOLGB1	1	1	1	1	1	5
NM_001178141	TFDP2	1	1	0	1	1	4			NM_004992	MECP2	1	1	1	1	1	5
NM_001178142	TFDP2	1	1	0	1	1	4			NM_006282	STK4	1	0	1	1	1	4
NM_001193388	UNKL	1	1	1	1	1	5			NM_006319	CDIPT	1	1	1	1	1	5
NM_001193389	UNKL	1	1	0	1	1	4			NM_006661	PDE10A	1	1	1	1	1	5
NM_001195517	TLX1	1	0	1	1	1	4			NM_006691	LYVE1	1	1	1	1	1	5
NM_001201478	EIF2D	1	0	1	1	1	4			NM_006806	BTG3	1	1	0	1	1	4
NM_001218	CA12	0	1	1	1	1	4			NM_015015	KDM4B	0	1	1	1	1	4
NM_001242874	PRKCZ	1	1	0	1	1	4			NM_015092	SMG1	0	1	1	1	1	4
NM_001242956	SEPTIN7	1	1	1	1	1	5			NM_015146	SEPTIN8	0	1	1	1	1	4
NM_001243650	GFOD2	1	1	0	1	1	4			NM_015345	DAAM2	0	1	1	1	1	4
NM_001256945	FAAP20	0	1	1	1	1	4			NM_015866	PRDM2	1	1	0	1	1	4
NM_001257291	SLC9A7	1	1	0	1	1	4			NM_017508	SOX6	1	1	0	1	1	4
NM_001265582	URM1	0	1	1	1	1	4			NM_017620	ILF3	0	1	1	1	1	4
NM_001270949	TNFRSF11A	1	1	0	1	1	4			NM_018360	TXLNG	0	1	1	1	1	4
NM_001270950	TNFRSF11A	1	1	0	1	1	4			NM_018842	BAIAP2L1	1	1	1	0	1	4
NM_001270951	TNFRSF11A	1	1	0	1	1	4			NM_020184	CNNM4	1	0	1	1	1	4
NM_001276414	UNKL	1	1	0	1	1	4			NM_020826	SYT13	1	0	1	1	1	4
NM_001277783	ATG12	1	1	1	1	1	5			NM_022138	SMOC2	1	1	0	1	1	4
NM_001278268	TNFRSF11A	1	1	1	1	1	5			NM_022719	ESS2	0	1	1	1	1	4
NM_001281435	MAP2K4	0	1	1	1	1	4			NM_023938	C1orf116	1	1	1	1	1	5
NM_001282459	C2	1	0	1	1	1	4			NM_024771	NAA40	1	1	1	0	1	4
NM_001287011	GLIPR2	0	1	1	1	1	4			NM_030753	WNT3	0	1	1	1	1	4
NM_001287012	GLIPR2	0	1	1	1	1	4			NM_031895	CACNG8	1	1	1	1	1	5
NM_001292040	MAPK4	1	1	1	0	1	4			NM_032206	NLRC5	1	1	1	1	1	5
NM_001300927	PGPEP1	1	1	1	1	1	5			NM_032482	DOT1L	0	1	1	1	1	4
NM_001300946	GATAD2A	1	1	0	1	1	4			NM_032511	FAXC	1	0	1	1	1	4
NM_001301059	MEIS3	1	1	0	1	1	4			NM_033046	RTKN	1	0	1	1	1	4
NM_001304533	NKAIN3	1	1	0	1	1	4			NM_033240	PML	0	1	1	1	1	4
NM_001308305	AGAP3	1	1	1	0	1	4			NM_033244	PML	0	1	1	1	1	4
NM_001308366	PGPEP1	1	1	1	1	1	5			NM_033326	SOX6	1	1	0	1	1	4
NM_001317061	RIPK1	1	1	0	1	1	4			NM_052906	ELFN2	0	1	1	1	1	4
NM_001317990	ZBTB7A	1	1	0	1	1	4			NM_052961	SLC26A8	0	1	1	1	1	4
NM_001318137	ZNF3	1	1	0	1	1	4			NM_100264	WAC	1	1	1	0	1	4
NM_001320707	PKN2	1	1	0	1	1	4			NM_138368	AP5B1	1	1	1	0	1	4
NM_001320708	PKN2	1	1	0	1	1	4			NM_138554	TLR4	1	1	1	1	1	5
NM_001320709	PKN2	1	1	0	1	1	4			NM_138557	TLR4	1	1	0	1	1	4
NM_001320766	LTN1	1	1	0	1	1	4			NM_144659	TCP10L	0	1	1	1	1	4
NM_001384	DPH2	0	1	1	1	1	4			NM_144698	ANKRD35	0	1	1	1	1	4
NM_001410	MEGF8	0	1	1	1	1	4			NM_153490	KRT13	0	1	1	1	1	4
NM_001619	GRK2	0	1	1	1	1	4			NM_182919	TICAM1	1	0	1	1	1	4
NM_001788	SEPTIN7	1	1	0	1	1	4			NM_198478	NKPD1	0	1	1	1	1	4
NM_002119	HLA-DOA	1	1	1	1	1	5
NM_002204	ITGA3	1	0	1	1	1	4
NM_002360	MAFK	1	0	1	1	1	4
NM_002409	MGAT3	1	1	0	1	1	4
NM_002653	PITX1	1	1	1	1	1	5
NM_002744	PRKCZ	1	1	0	1	1	4
NM_002747	MAPK4	1	1	1	0	1	4
NM_002997	SDC1	0	1	1	1	1	4
NM_003108	SOX11	0	1	1	1	1	4
NM_003640	ELP1	0	1	1	1	1	4
NM_003804	RIPK1	1	1	1	1	1	5
NM_003839	TNFRSF11A	1	1	0	1	1	4
NM_004178	TARBP2	1	1	0	1	1	4
NM_004200	SYT7	0	1	1	1	1	4
NM_004322	BAD	1	1	1	1	1	5
NM_004707	ATG12	1	1	0	1	1	4
NM_004747	DLG5	1	0	1	1	1	4
NM_004798	KIF3B	1	1	1	1	1	5
NM_004852	ONECUT2	1	1	1	0	1	4
NM_005098	MSC	1	1	1	1	1	5
NM_005158	ABL2	1	1	0	1	1	4
NM_005222	DLX6	1	0	1	1	1	4
NM_005279	GPR1	0	1	1	1	1	4
NM_005432	XRCC3	1	1	0	1	1	4
NM_005521	TLX1	1	0	1	1	1	4
NM_005568	LHX1	1	1	0	1	1	4
NM_005670	EPM2A	0	1	1	1	1	4
NM_005895	GOLGA3	1	0	1	1	1	4
NM_006256	PKN2	1	1	1	1	1	5
NM_006286	TFDP2	1	1	0	1	1	4
NM_006306	SMC1A	0	1	1	1	1	4
NM_006339	HMG20B	1	0	1	1	1	4
NM_006388	KAT5	1	0	1	1	1	4
NM_006555	YKT6	0	1	1	1	1	4
NM_006705	GADD45G	1	0	1	1	1	4
NM_007055	POLR3A	1	1	1	1	1	5
NM_007314	ABL2	1	1	1	1	1	5
NM_007353	GNA12	0	1	1	1	1	4
NM_014191	SCN8A	1	1	1	1	1	5
NM_014232	VAMP2	1	1	1	1	1	5
NM_014310	RASD2	1	1	1	1	1	5
NM_014344	FJX1	1	1	1	1	1	5
NM_014587	SOX8	0	1	1	1	1	4
NM_014588	VSX1	0	1	1	1	1	4
NM_015168	ZC3H4	1	1	1	1	1	5
NM_015191	SIK2	0	1	1	1	1	4
NM_015351	TTC9	0	1	1	1	1	4
NM_015520	MAGI1	0	1	1	1	1	4
NM_015565	LTN1	1	1	0	1	1	4
NM_015898	ZBTB7A	1	1	1	1	1	5
NM_016074	BOLA1	1	1	1	1	1	5
NM_016320	NUP98	0	1	1	1	1	4
NM_017550	MIER2	0	1	1	1	1	4
NM_017660	GATAD2A	1	1	1	1	1	5
NM_017712	PGPEP1	1	1	1	1	1	5
NM_017715	ZNF3	1	1	1	1	1	5
NM_018023	YEATS2	1	1	1	1	1	5
NM_018222	PARVA	1	1	1	1	1	5
NM_018667	SMPD3	1	1	1	1	1	5
NM_019892	INPP5E	0	1	1	1	1	4
NM_020143	PNO1	1	1	1	1	1	5
NM_020160	MEIS3	1	1	0	1	1	4
NM_020218	ATXN7L3	1	1	1	1	1	5
NM_020382	KMT5A	0	1	1	1	1	4
NM_020805	KLHL14	1	1	1	1	1	5
NM_021958	HLX	1	0	1	1	1	4
NM_022114	PRDM16	0	1	1	1	1	4
NM_024121	TMEM185B	1	0	1	1	1	4
NM_024654	NOL9	1	1	1	1	1	5
NM_024734	CLMN	1	1	1	1	1	5
NM_025179	PLXNA2	1	1	1	1	1	5
NM_030626	LRRC27	1	1	0	1	1	4
NM_030914	URM1	0	1	1	1	1	4
NM_032214	SLA2	0	1	1	1	1	4
NM_032317	DNAJC30	0	1	1	1	1	4
NM_032329	ING5	0	1	1	1	1	4
NM_032510	PARD6G	0	1	1	1	1	4
NM_032591	SLC9A7	1	1	1	1	1	5
NM_032792	ZBTB45	1	0	1	1	1	4
NM_032989	BAD	1	1	0	1	1	4
NM_033131	WNT3A	0	1	1	1	1	4
NM_052847	GNG7	1	1	1	1	1	5
NM_052864	TIFA	0	1	1	1	1	4
NM_078469	BCCIP	1	1	1	1	1	5
NM_080836	STK35	1	0	1	1	1	4
NM_133633	SYN3	1	1	1	0	1	4
NM_134323	TARBP2	1	1	1	1	1	5
NM_134324	TARBP2	1	1	0	1	1	4
NM_138383	MTSS2	0	1	1	1	1	4
NM_145173	DIRAS1	1	1	1	1	1	5
NM_145206	VTI1A	0	1	1	1	1	4
NM_145350	SCARF1	0	1	1	1	1	4
NM_152219	GJD3	0	1	1	1	1	4
NM_152453	TMCO5A	0	1	1	1	1	4
NM_152468	TMC8	1	1	1	1	1	5
NM_174934	SCN4B	1	1	1	1	1	5
NM_175077	SLA2	0	1	1	1	1	4
NM_178000	PTPA	1	0	1	1	1	4
NM_178169	RASSF3	1	1	1	1	1	5
NM_182580	CYB561D1	1	0	1	1	1	4
NM_199351	ILDR2	0	1	1	1	1	4
NM_207342	STEAP1B	1	0	1	1	1	4
NM_207510	LCNL1	0	1	1	1	1	4

## Sheet: hsa-miR-146b_5p4
hsa-miR-146b_5p/4_unedited (502 genes and 705 transcripts)										hsa-miR-146b_5p/4_G-to-U (111 genes and 146 transcripts)
refseq_mrna	Transcripts	PITA	RNAhybrid	TargetScan	miRanda	miRmap	Sum			refseq_mrna	Transcripts	PITA	RNAhybrid	TargetScan	miRanda	miRmap	Sum
NM_000044	AR	1	1	1	1	1	5			NM_000134	FABP2	1	1	1	1	1	5
NM_000074	CD40LG	1	1	1	1	1	5			NM_000168	GLI3	1	1	1	0	1	4
NM_000091	COL4A3	0	1	1	1	1	4			NM_000202	IDS	1	1	1	0	1	4
NM_000233	LHCGR	1	1	1	0	1	4			NM_000743	CHRNA3	1	1	1	0	1	4
NM_000242	MBL2	1	1	1	1	1	5			NM_001004317	LIN28B	1	1	1	1	1	5
NM_000268	NF2	0	1	1	1	1	4			NM_001024847	TGFBR2	1	1	1	1	1	5
NM_000269	NME1	1	1	1	1	1	5			NM_001030001	RPS29	1	1	1	0	1	4
NM_000373	UMPS	1	1	1	1	1	5			NM_001033047	NPNT	1	1	1	0	1	4
NM_000377	WAS	1	1	1	0	1	4			NM_001098482	CRTC1	0	1	1	1	1	4
NM_000457	HNF4A	0	1	1	1	1	4			NM_001099650	GXYLT1	1	1	0	1	1	4
NM_000560	CD53	1	1	1	1	1	5			NM_001100877	PHYHD1	1	0	1	1	1	4
NM_000578	SLC11A1	1	1	1	0	1	4			NM_001104587	SLFN11	1	1	0	1	1	4
NM_000614	CNTF	1	1	1	0	1	4			NM_001104588	SLFN11	1	1	0	1	1	4
NM_000833	GRIN2A	1	1	1	1	1	5			NM_001104589	SLFN11	1	1	1	1	1	5
NM_000914	OPRM1	0	1	1	1	1	4			NM_001104590	SLFN11	1	1	0	1	1	4
NM_000961	PTGIS	0	1	1	1	1	4			NM_001128209	SGCD	1	1	1	0	1	4
NM_001001936	AFAP1L2	1	1	1	0	1	4			NM_001130831	GAS7	1	1	1	0	1	4
NM_001002844	ZNF280D	1	1	1	0	1	4			NM_001130867	ERCC2	1	1	1	0	1	4
NM_001003407	ABLIM1	1	1	0	1	1	4			NM_001131066	RFESD	1	1	1	0	1	4
NM_001003806	TRGC1	1	1	0	1	1	4			NM_001142627	SEC61A2	1	1	1	0	1	4
NM_001003809	DLGAP1	1	1	1	0	1	4			NM_001143940	LGSN	1	1	1	0	1	4
NM_001004419	CLEC2D	1	1	1	0	1	4			NM_001144877	SCAI	1	1	1	0	1	4
NM_001005181	OR56B4	0	1	1	1	1	4			NM_001145369	PTPN3	1	1	1	0	1	4
NM_001005210	LRRC55	1	1	1	1	1	5			NM_001145453	GFRA1	1	1	1	0	1	4
NM_001005212	OR9Q1	1	1	1	0	1	4			NM_001145547	RBM17	1	1	1	1	1	5
NM_001005366	KDM2B	1	1	1	1	1	5			NM_001164694	IYD	1	1	1	0	1	4
NM_001007544	RHEX	1	1	1	1	1	5			NM_001164695	IYD	1	1	1	0	1	4
NM_001008405	BCAP29	1	1	1	0	1	4			NM_001167675	CADM2	1	1	1	0	1	4
NM_001010853	PM20D2	0	1	1	1	1	4			NM_001172650	ZNF559-ZNF177	1	1	1	0	1	4
NM_001010888	ZC3H12B	1	1	1	0	1	4			NM_001177478	HDX	1	1	0	1	1	4
NM_001010924	FAM171A1	1	1	1	0	1	4			NM_001177479	HDX	1	1	0	1	1	4
NM_001010984	SPRTN	1	1	1	0	1	4			NM_001202425	ZNF559-ZNF177	1	1	1	0	1	4
NM_001011645	AR	1	1	0	1	1	4			NM_001256892	SRI	1	1	1	0	1	4
NM_001012761	RGMB	1	1	1	0	1	4			NM_001261386	UEVLD	0	1	1	1	1	4
NM_001013438	FXR1	1	1	1	0	1	4			NM_001261419	IL1R2	1	1	1	1	1	5
NM_001013647	FAM227A	1	1	1	0	1	4			NM_001267843	CLOCK	1	1	0	1	1	4
NM_001013649	C2orf68	0	1	1	1	1	4			NM_001282147	SOHLH2	1	1	1	0	1	4
NM_001017980	VMA21	0	1	1	1	1	4			NM_001284210	MED6	1	1	1	0	1	4
NM_001024381	TM2D2	1	1	1	0	1	4			NM_001286638	ZDHHC20	1	1	0	1	1	4
NM_001031617	COX19	1	1	1	0	1	4			NM_001287249	D2HGDH	1	1	0	1	1	4
NM_001032363	MICOS10	0	1	1	1	1	4			NM_001290326	USP38	1	1	0	1	1	4
NM_001033723	ZNF704	0	1	1	1	1	4			NM_001297562	TNFSF4	1	1	1	0	1	4
NM_001033930	UBA52	1	1	1	1	1	5			NM_001308203	SGIP1	1	1	0	1	1	4
NM_001035512	SDHC	1	1	0	1	1	4			NM_001308248	EVI5	1	1	1	1	1	5
NM_001035513	SDHC	1	1	0	1	1	4			NM_001318900	GLUD1	1	1	0	1	1	4
NM_001039580	MAP9	1	1	1	0	1	4			NM_001318901	GLUD1	1	1	0	1	1	4
NM_001039590	USP9X	1	1	1	1	1	5			NM_001318902	GLUD1	1	1	0	1	1	4
NM_001039591	USP9X	1	1	0	1	1	4			NM_001318904	GLUD1	1	1	0	1	1	4
NM_001040033	CD53	1	1	0	1	1	4			NM_001318905	GLUD1	1	1	0	1	1	4
NM_001040102	OPALIN	1	1	0	1	1	4			NM_001318906	GLUD1	1	1	0	1	1	4
NM_001040103	OPALIN	1	1	0	1	1	4			NM_001821	CHML	1	1	1	0	1	4
NM_001040152	PEG10	0	1	1	1	1	4			NM_002203	ITGA2	1	1	1	0	1	4
NM_001042476	CARHSP1	1	1	1	1	1	5			NM_002645	PIK3C2A	1	1	1	0	1	4
NM_001042633	SNX21	0	1	1	1	1	4			NM_002664	PLEK	1	1	1	1	1	5
NM_001045	SLC6A4	1	1	0	1	1	4			NM_002897	RBMS1	0	1	1	1	1	4
NM_001058	TACR1	0	1	1	1	1	4			NM_002902	RCN2	1	1	1	0	1	4
NM_001077195	ZNF436	1	1	1	0	1	4			NM_003242	TGFBR2	1	1	0	1	1	4
NM_001077426	ZNF586	1	1	1	0	1	4			NM_003281	TNNI1	0	1	1	1	1	4
NM_001077639	NXPE4	1	1	0	1	1	4			NM_003569	STX7	0	1	1	1	1	4
NM_001077654	TNFAIP8	1	1	0	1	1	4			NM_003689	AKR7A2	1	1	1	0	1	4
NM_001077691	ALG9	0	1	1	1	1	4			NM_003879	CFLAR	1	1	1	0	1	4
NM_001079514	UBN1	0	1	1	1	1	4			NM_004096	EIF4EBP2	1	1	1	0	1	4
NM_001080383	GJC1	1	1	1	1	1	5			NM_004620	TRAF6	1	1	1	1	1	5
NM_001080392	DENND11	1	1	1	0	1	4			NM_004898	CLOCK	1	1	1	1	1	5
NM_001080416	MYBL1	1	1	1	0	1	4			NM_004936	CDKN2B	1	1	1	0	1	4
NM_001080417	ZNF629	1	1	1	1	1	5			NM_004956	ETV1	1	1	1	0	1	4
NM_001080475	PLEKHM3	1	1	1	1	1	5			NM_005006	NDUFS1	1	1	1	0	1	4
NM_001080512	BICC1	1	0	1	1	1	4			NM_005018	PDCD1	0	1	1	1	1	4
NM_001080825	TMEM120B	0	1	1	1	1	4			NM_005235	ERBB4	1	1	1	0	1	4
NM_001081461	JMJD6	1	0	1	1	1	4			NM_005271	GLUD1	1	1	1	1	1	5
NM_001083614	EARS2	0	1	1	1	1	4			NM_005665	EVI5	1	1	1	1	1	5
NM_001098477	GRSF1	1	1	0	1	1	4			NM_006264	PTPN13	1	1	0	1	1	4
NM_001098532	RAPGEF3	1	1	1	0	1	4			NM_006329	FBLN5	1	1	0	1	1	4
NM_001098624	MID1	1	1	1	0	1	4			NM_006661	PDE10A	1	1	1	0	1	4
NM_001098635	SEZ6	1	1	1	1	1	5			NM_007153	ZNF208	1	1	1	0	1	4
NM_001099666	PTAR1	1	1	0	1	1	4			NM_012406	PRDM4	1	1	1	0	1	4
NM_001099685	RHOXF2B	0	1	1	1	1	4			NM_012464	TLL1	1	1	1	0	1	4
NM_001099694	ZNF578	1	1	1	0	1	4			NM_013276	SHPK	1	1	1	1	1	5
NM_001099780	PSMB11	1	1	1	1	1	5			NM_013375	ABT1	1	1	1	0	1	4
NM_001102420	ZFAND5	1	1	0	1	1	4			NM_014585	SLC40A1	1	1	1	1	1	5
NM_001102421	ZFAND5	1	1	0	1	1	4			NM_014902	DLGAP4	1	1	1	0	1	4
NM_001111018	NAV2	1	1	1	1	1	5			NM_015088	TNRC6B	1	1	1	0	1	4
NM_001111019	NAV2	1	1	0	1	1	4			NM_015116	LRCH1	1	1	1	0	1	4
NM_001113511	ARHGEF7	1	1	1	1	1	5			NM_015134	MPRIP	1	1	1	0	1	4
NM_001113512	ARHGEF7	1	1	0	1	1	4			NM_016571	LGSN	1	1	1	0	1	4
NM_001113738	ARL17B	1	1	1	1	1	5			NM_017671	FERMT1	1	1	1	0	1	4
NM_001113738	ARL17A	1	1	1	1	1	5			NM_017921	NPLOC4	1	1	1	0	1	4
NM_001114173	CTSC	1	1	1	1	1	5			NM_017926	GPATCH2L	1	1	1	0	1	4
NM_001116	ADCY9	0	1	1	1	1	4			NM_018105	THAP1	1	1	1	0	1	4
NM_001127359	PHTF2	1	1	1	1	1	5			NM_018314	UEVLD	0	1	1	1	1	4
NM_001127360	PHTF2	1	1	0	1	1	4			NM_018697	LANCL2	1	1	1	0	1	4
NM_001128209	SGCD	1	1	1	0	1	4			NM_019117	KLHL4	1	1	1	0	1	4
NM_001128602	RASGRP1	1	1	0	1	1	4			NM_020320	RARS2	1	1	1	0	1	4
NM_001130851	CDKN3	1	1	0	1	1	4			NM_020375	TIGAR	1	1	1	1	1	5
NM_001130963	NEMP1	1	1	0	1	1	4			NM_020791	TAOK1	1	1	1	1	1	5
NM_001134407	GRIN2A	1	1	0	1	1	4			NM_020796	SEMA6A	1	1	1	0	1	4
NM_001134408	GRIN2A	1	1	1	1	1	5			NM_020813	ZNF471	1	1	1	0	1	4
NM_001135608	ARHGAP26	1	1	1	1	1	5			NM_020936	DDX55	0	1	1	1	1	4
NM_001135726	HMBOX1	1	1	0	1	1	4			NM_021016	PSG3	1	1	1	0	1	4
NM_001136115	FBXO28	1	1	1	0	1	4			NM_021959	PPP1R11	1	1	0	1	1	4
NM_001142291	MGRN1	1	1	1	0	1	4			NM_022817	PER2	0	1	1	1	1	4
NM_001142391	SLC10A3	1	1	1	0	1	4			NM_024562	TANGO6	1	1	1	0	1	4
NM_001143757	LRRC27	1	1	0	1	1	4			NM_024884	L2HGDH	1	1	1	0	1	4
NM_001145064	CASTOR2	1	1	0	1	1	4			NM_025142	TAOK1	1	1	0	1	1	4
NM_001145256	IRAK4	0	1	1	1	1	4			NM_030627	CPEB4	1	1	1	0	1	4
NM_001145302	RARA	0	1	1	1	1	4			NM_030760	S1PR5	0	1	1	1	1	4
NM_001145365	ZNF652	1	1	0	1	1	4			NM_030777	SLC2A10	1	1	1	0	1	4
NM_001145659	CTAGE9	1	1	1	1	1	5			NM_032276	RHBDD1	1	1	1	0	1	4
NM_001145667	GLG1	0	1	1	1	1	4			NM_032291	SGIP1	1	1	0	1	1	4
NM_001146106	PARP9	1	1	1	0	1	4			NM_032320	BTBD10	1	1	1	0	1	4
NM_001159508	IVD	1	1	0	1	1	4			NM_032557	USP38	1	1	1	1	1	5
NM_001159547	BEND4	1	1	1	1	1	5			NM_032804	ADO	1	1	1	1	1	5
NM_001159643	MCTP2	1	1	0	1	1	4			NM_032905	RBM17	1	1	0	1	1	4
NM_001159644	MCTP2	1	1	1	0	1	4			NM_033119	NKD1	1	1	1	1	1	5
NM_001160147	DDHD1	1	1	0	1	1	4			NM_033303	ADRA1A	1	1	1	0	1	4
NM_001160148	DDHD1	1	1	1	1	1	5			NM_033656	BRWD1	0	1	1	1	1	4
NM_001161725	PPP2R5C	1	1	1	0	1	4			NM_052885	SLC2A13	1	1	1	0	1	4
NM_001163264	PCYT1B	1	1	1	1	1	5			NM_078487	CDKN2B	1	1	1	0	1	4
NM_001164178	ENTPD1	0	1	1	1	1	4			NM_080683	PTPN13	1	1	0	1	1	4
NM_001164694	IYD	0	1	1	1	1	4			NM_080684	PTPN13	1	1	0	1	1	4
NM_001164695	IYD	0	1	1	1	1	4			NM_080685	PTPN13	1	1	1	1	1	5
NM_001166005	EPB41	1	1	0	1	1	4			NM_080821	FAM210B	1	1	1	0	1	4
NM_001166007	EPB41	1	1	0	1	1	4			NM_139178	ALKBH3	0	1	1	1	1	4
NM_001166419	HDAC8	1	1	1	0	1	4			NM_144657	HDX	1	1	1	1	1	5
NM_001168724	TMEM135	1	1	1	0	1	4			NM_145053	UBQLNL	1	1	1	1	1	5
NM_001170569	CXorf56	0	1	1	1	1	4			NM_145803	TRAF6	1	1	0	1	1	4
NM_001170670	ZNHIT6	0	1	1	1	1	4			NM_145808	MTPN	1	1	1	0	1	4
NM_001170761	SRPK3	0	1	1	1	1	4			NM_145865	ANKS4B	1	1	1	0	1	4
NM_001170765	LCOR	1	1	1	0	1	4			NM_148897	SDR9C7	1	1	1	0	1	4
NM_001170766	LCOR	1	1	1	0	1	4			NM_152270	SLFN11	1	1	0	1	1	4
NM_001170963	IGSF1	1	1	1	0	1	4			NM_152783	D2HGDH	1	1	1	1	1	5
NM_001172173	CSRNP3	0	1	1	1	1	4			NM_153251	ZDHHC20	1	1	1	1	1	5
NM_001172681	ZNF641	1	1	0	1	1	4			NM_153364	FAM71C	0	1	1	1	1	4
NM_001172682	ZNF641	1	1	0	1	1	4			NM_173601	GXYLT1	1	1	1	1	1	5
NM_001174150	ARL13B	1	1	0	1	1	4			NM_174933	PHYHD1	1	0	1	1	1	4
NM_001174151	ARL13B	1	1	1	1	1	5			NM_178191	ATP5IF1	1	1	1	0	1	4
NM_001178088	SYNJ2	1	1	1	1	1	5			NM_178439	GMCL1	1	1	1	0	1	4
NM_001178117	MINPP1	1	1	1	0	1	4			NM_181708	BCDIN3D	0	1	1	1	1	4
NM_001178118	MINPP1	1	1	1	0	1	4			NM_182620	SKA2	1	1	1	0	1	4
NM_001184998	MARF1	1	1	0	1	1	4			NM_198141	GANC	1	1	1	1	1	5
NM_001184999	MARF1	1	1	0	1	1	4			NM_198485	TPRG1	1	1	1	0	1	4
NM_001188	BAK1	1	1	1	0	1	4			NM_199003	THAP1	1	1	1	0	1	4
NM_001191005	SRSF10	0	1	1	1	1	4			NM_201274	MPRIP	1	1	1	0	1	4
NM_001191006	SRSF10	0	1	1	1	1	4			NM_203390	RBM12B	1	1	1	0	1	4
NM_001193288	SLC24A2	1	1	0	1	1	4			NM_203395	IYD	1	1	1	0	1	4
NM_001193370	DIDO1	1	1	1	1	1	5			NM_213589	RAPH1	1	1	1	0	1	4
NM_001193397	PTPA	1	1	0	1	1	4
NM_001193451	TMTC1	1	1	0	1	1	4
NM_001195518	MICU1	1	1	1	1	1	5
NM_001195519	MICU1	1	1	0	1	1	4
NM_001195571	PRR9	1	1	1	1	1	5
NM_001197026	PLEKHA8	1	1	1	0	1	4
NM_001197104	KMT2A	0	1	1	1	1	4
NM_001199140	AMMECR1L	1	1	1	1	1	5
NM_001199672	CALU	1	1	1	0	1	4
NM_001199673	CALU	1	1	1	0	1	4
NM_001202482	CRHR2	0	1	1	1	1	4
NM_001202483	CRHR2	0	1	1	1	1	4
NM_001204213	NOS1	1	1	1	0	1	4
NM_001204344	TNFSF15	1	1	0	1	1	4
NM_001204813	NT5E	1	0	1	1	1	4
NM_001204814	ZNF586	1	1	1	0	1	4
NM_001206540	CAPZB	1	1	1	0	1	4
NM_001206541	CAPZB	1	1	1	0	1	4
NM_001206998	ZNRF3	1	1	1	1	1	5
NM_001244949	GPAM	1	1	0	1	1	4
NM_001244963	NAV2	1	1	0	1	1	4
NM_001245002	NFIC	1	1	0	1	1	4
NM_001245004	NFIC	1	1	0	1	1	4
NM_001245005	NFIC	1	1	0	1	1	4
NM_001248008	SKIL	1	1	1	0	1	4
NM_001253830	PTPDC1	0	1	1	1	1	4
NM_001255976	PMEPA1	1	1	0	1	1	4
NM_001256054	C9orf72	1	1	0	1	1	4
NM_001256369	CCR9	1	1	0	1	1	4
NM_001256823	ZNF195	1	1	1	1	1	5
NM_001256959	CLCN6	0	1	1	1	1	4
NM_001257194	KLHL3	1	1	0	1	1	4
NM_001257195	KLHL3	1	1	1	1	1	5
NM_001257359	SAMD14	1	1	1	1	1	5
NM_001257386	ABCG2	1	1	1	0	1	4
NM_001263	CDS1	1	1	1	1	1	5
NM_001267571	TBC1D2	1	1	0	1	1	4
NM_001267572	TBC1D2	1	1	1	1	1	5
NM_001267722	SRP72	1	1	0	1	1	4
NM_001270942	KLF7	1	1	1	1	1	5
NM_001270943	KLF7	1	1	0	1	1	4
NM_001270944	KLF7	1	1	0	1	1	4
NM_001271043	NFIX	1	1	0	1	1	4
NM_001271044	NFIX	1	1	0	1	1	4
NM_001271832	PTPA	1	1	0	1	1	4
NM_001277091	ZNF550	0	1	1	1	1	4
NM_001278243	ZFAND5	1	1	1	1	1	5
NM_001278244	ZFAND5	1	1	0	1	1	4
NM_001278245	ZFAND5	1	1	0	1	1	4
NM_001278260	CARHSP1	1	1	0	1	1	4
NM_001278261	CARHSP1	1	1	0	1	1	4
NM_001278262	CARHSP1	1	1	0	1	1	4
NM_001278263	CARHSP1	1	1	0	1	1	4
NM_001278264	CARHSP1	1	1	0	1	1	4
NM_001278265	CARHSP1	1	1	0	1	1	4
NM_001278266	CARHSP1	1	1	0	1	1	4
NM_001278426	LILRB4	1	1	1	1	1	5
NM_001278427	LILRB4	1	1	0	1	1	4
NM_001278428	LILRB4	1	1	0	1	1	4
NM_001278429	LILRB4	1	1	0	1	1	4
NM_001278505	GPATCH11	1	1	0	1	1	4
NM_001278507	CTAGE8	1	1	1	1	1	5
NM_001278589	ST13	1	1	0	1	1	4
NM_001282419	NDUFA5	1	1	0	1	1	4
NM_001282420	NDUFA5	1	1	0	1	1	4
NM_001282421	NDUFA5	1	1	1	1	1	5
NM_001282422	NDUFA5	1	1	0	1	1	4
NM_001282983	FARP2	1	1	1	1	1	5
NM_001284245	SIPA1L1	1	1	0	1	1	4
NM_001284246	SIPA1L1	1	1	0	1	1	4
NM_001284247	SIPA1L1	1	1	1	1	1	5
NM_001284320	OPALIN	1	1	0	1	1	4
NM_001284321	OPALIN	1	1	0	1	1	4
NM_001284322	OPALIN	1	1	0	1	1	4
NM_001284323	OPALIN	1	1	0	1	1	4
NM_001284324	OPALIN	1	1	0	1	1	4
NM_001284326	OPALIN	1	1	0	1	1	4
NM_001284327	OPALIN	1	1	0	1	1	4
NM_001284335	EIF3J	1	1	0	1	1	4
NM_001284336	EIF3J	1	1	0	1	1	4
NM_001286	CLCN6	0	1	1	1	1	4
NM_001286233	SLC2A14	1	1	0	1	1	4
NM_001286234	SLC2A14	1	1	0	1	1	4
NM_001286235	SLC2A14	1	1	1	1	1	5
NM_001286236	SLC2A14	1	1	0	1	1	4
NM_001286237	SLC2A14	1	1	0	1	1	4
NM_001286568	ZRANB3	0	1	1	1	1	4
NM_001286813	TNFAIP8	1	1	0	1	1	4
NM_001286814	TNFAIP8	1	1	0	1	1	4
NM_001286815	TNFAIP8	1	1	0	1	1	4
NM_001286817	TNFAIP8	1	1	0	1	1	4
NM_001289044	PLAGL1	0	1	1	1	1	4
NM_001290202	SEZ6	1	1	0	1	1	4
NM_001290223	DOCK1	1	1	0	1	1	4
NM_001291304	NDUFA5	1	1	0	1	1	4
NM_001291860	HSPG2	1	1	1	1	1	5
NM_001292008	SSR1	1	1	0	1	1	4
NM_001296	ACKR2	1	1	0	1	1	4
NM_001297737	NSL1	0	1	1	1	1	4
NM_001300937	SRSF10	0	1	1	1	1	4
NM_001300958	BSDC1	0	1	1	1	1	4
NM_001301012	EYA4	1	1	0	1	1	4
NM_001301013	EYA4	1	1	0	1	1	4
NM_001301161	CDHR3	1	1	0	1	1	4
NM_001301167	CLEC5A	1	1	0	1	1	4
NM_001301839	SAP30BP	1	1	0	1	1	4
NM_001301855	SAP30BP	1	1	0	1	1	4
NM_001303	COX10	1	1	1	0	1	4
NM_001303095	ISG20L2	1	1	1	0	1	4
NM_001303481	ZNF282	1	1	1	0	1	4
NM_001304811	C12orf4	1	1	1	1	1	5
NM_001305008	LNPK	1	1	0	1	1	4
NM_001305009	LNPK	1	1	0	1	1	4
NM_001305010	LNPK	1	1	0	1	1	4
NM_001305011	LNPK	1	1	0	1	1	4
NM_001305018	ZNF747	1	1	0	1	1	4
NM_001305019	ZNF747	1	1	0	1	1	4
NM_001305020	ZNF747	1	1	1	1	1	5
NM_001305630	CYREN	1	1	0	1	1	4
NM_001306086	RASGRP1	1	1	1	1	1	5
NM_001306196	ARPP19	0	1	1	1	1	4
NM_001308301	MYLK3	1	1	0	1	1	4
NM_001308440	ZFP28	1	1	1	0	1	4
NM_001309443	SPARC	1	1	0	1	1	4
NM_001309444	SPARC	1	1	0	1	1	4
NM_001319214	PRCP	1	1	0	1	1	4
NM_001319294	KCTD3	1	1	0	1	1	4
NM_001319295	KCTD3	1	1	0	1	1	4
NM_001320638	CD53	1	1	0	1	1	4
NM_001320687	PIAS1	1	1	0	1	1	4
NM_001320854	ARHGEF7	1	1	0	1	1	4
NM_001380	DOCK1	1	1	1	1	1	5
NM_001543	NDST1	1	1	1	0	1	4
NM_001569	IRAK1	1	1	1	0	1	4
NM_001802	CDR2	0	1	1	1	1	4
NM_001821	CHML	0	1	1	1	1	4
NM_001873	CPE	1	1	1	1	1	5
NM_001920	DCN	1	1	1	0	1	4
NM_002092	GRSF1	1	1	1	1	1	5
NM_002096	GTF2F1	1	1	1	0	1	4
NM_002214	ITGB8	0	1	1	1	1	4
NM_002225	IVD	1	1	0	1	1	4
NM_002235	GALNT8	1	1	1	1	1	5
NM_002313	ABLIM1	1	1	0	1	1	4
NM_002372	MAN2A1	1	1	1	1	1	5
NM_002430	MN1	1	1	1	0	1	4
NM_002481	PPP1R12B	0	1	1	1	1	4
NM_002501	NFIX	1	1	0	1	1	4
NM_002586	PBX2	1	1	1	1	1	5
NM_002598	PDCD2	1	1	1	0	1	4
NM_002687	PNN	0	1	1	1	1	4
NM_002697	POU2F1	0	1	1	1	1	4
NM_002712	PPP1R7	0	1	1	1	1	4
NM_002714	PPP1R10	1	1	1	0	1	4
NM_002731	PRKACB	0	1	1	1	1	4
NM_002740	PRKCI	1	1	1	0	1	4
NM_002806	PSMC6	1	1	0	1	1	4
NM_002872	RAC2	1	1	1	1	1	5
NM_002959	SORT1	0	1	1	1	1	4
NM_003001	SDHC	1	1	1	1	1	5
NM_003118	SPARC	1	1	1	1	1	5
NM_003123	SPN	0	1	1	1	1	4
NM_003131	SRF	0	1	1	1	1	4
NM_003144	SSR1	1	1	1	1	1	5
NM_003174	SVIL	1	1	1	0	1	4
NM_003178	SYN2	1	1	0	1	1	4
NM_003183	ADAM17	1	1	1	0	1	4
NM_003309	TSPYL1	1	1	1	1	1	5
NM_003333	UBA52	1	1	0	1	1	4
NM_003389	CORO2A	0	1	1	1	1	4
NM_003412	ZIC1	1	1	1	0	1	4
NM_003421	ZNF37A	0	1	1	1	1	4
NM_003505	FZD1	1	1	1	0	1	4
NM_003594	TTF2	1	1	1	1	1	5
NM_003626	PPFIA1	0	1	1	1	1	4
NM_003626	AP002336.5	0	1	1	1	1	4
NM_003709	KLF7	1	1	1	1	1	5
NM_003749	IRS2	1	0	1	1	1	4
NM_003758	EIF3J	1	1	1	1	1	5
NM_003818	CDS2	0	1	1	1	1	4
NM_003898	SYNJ2	1	1	0	1	1	4
NM_003918	GYG2	1	1	1	0	1	4
NM_003920	TIMELESS	1	1	0	1	1	4
NM_003932	ST13	1	1	1	1	1	5
NM_004096	EIF4EBP2	1	1	1	1	1	5
NM_004100	EYA4	1	1	1	1	1	5
NM_004124	GMFB	1	1	1	1	1	5
NM_004170	SLC1A1	1	1	1	1	1	5
NM_004246	GLP2R	1	1	1	0	1	4
NM_004263	SEMA4F	0	1	1	1	1	4
NM_004354	CCNG2	1	1	1	0	1	4
NM_004369	COL6A3	1	1	1	0	1	4
NM_004376	COX15	1	1	1	0	1	4
NM_004437	EPB41	1	1	0	1	1	4
NM_004439	EPHA5	1	1	1	0	1	4
NM_004519	KCNQ3	0	1	1	1	1	4
NM_004531	MOCS2	1	1	1	0	1	4
NM_004562	PRKN	0	1	1	1	1	4
NM_004620	TRAF6	1	1	1	1	1	5
NM_004739	MTA2	1	1	1	1	1	5
NM_004815	ARHGAP29	1	1	1	0	1	4
NM_004827	ABCG2	1	1	1	0	1	4
NM_004845	PCYT1B	1	1	0	1	1	4
NM_004852	ONECUT2	1	1	1	0	1	4
NM_004961	GABRE	1	1	1	0	1	4
NM_004992	MECP2	1	1	1	0	1	4
NM_005000	NDUFA5	1	1	0	1	1	4
NM_005012	ROR1	1	1	1	0	1	4
NM_005040	PRCP	1	1	1	1	1	5
NM_005063	SCD	0	1	1	1	1	4
NM_005067	SIAH2	1	1	1	1	1	5
NM_005087	FXR1	1	1	1	0	1	4
NM_005118	TNFSF15	1	1	1	1	1	5
NM_005192	CDKN3	1	1	1	1	1	5
NM_005206	CRK	1	1	1	0	1	4
NM_005224	ARID3A	1	1	1	0	1	4
NM_005236	ERCC4	1	1	1	1	1	5
NM_005338	HIP1	0	1	1	1	1	4
NM_005400	PRKCE	1	1	1	1	1	5
NM_005436	CCDC6	1	1	1	1	1	5
NM_005497	GJC1	1	1	0	1	1	4
NM_005529	HSPG2	1	1	0	1	1	4
NM_005597	NFIC	1	1	0	1	1	4
NM_005602	CLDN11	1	1	1	0	1	4
NM_005632	CAPN15	0	1	1	1	1	4
NM_005650	TCF20	1	1	1	0	1	4
NM_005697	SCAMP2	0	1	1	1	1	4
NM_005717	ARPC5	1	1	1	0	1	4
NM_005723	TSPAN5	1	1	1	0	1	4
NM_005739	RASGRP1	1	1	1	1	1	5
NM_005858	AKAP8	1	1	1	0	1	4
NM_005860	FSTL3	0	1	1	1	1	4
NM_005901	SMAD2	0	1	1	1	1	4
NM_005934	MLLT1	1	1	1	1	1	5
NM_006007	ZFAND5	1	1	0	1	1	4
NM_006077	MICU1	1	1	0	1	1	4
NM_006206	PDGFRA	1	1	1	1	1	5
NM_006252	PRKAA2	1	1	1	0	1	4
NM_006260	DNAJC3	0	1	1	1	1	4
NM_006275	SRSF6	0	1	1	1	1	4
NM_006314	CNKSR1	1	1	1	0	1	4
NM_006489	NOVA1	1	1	1	0	1	4
NM_006496	GNAI3	1	1	1	0	1	4
NM_006537	USP3	1	1	1	0	1	4
NM_006581	FUT9	1	1	1	1	1	5
NM_006641	CCR9	1	1	0	1	1	4
NM_006657	FTCD	1	1	1	0	1	4
NM_006720	ABLIM1	1	1	1	1	1	5
NM_006743	RBM3	1	1	1	0	1	4
NM_006785	MALT1	1	1	1	0	1	4
NM_006857	SNRNP27	1	1	1	0	1	4
NM_006868	RAB31	0	1	1	1	1	4
NM_006908	RAC1	0	1	1	1	1	4
NM_006931	SLC2A3	1	1	1	0	1	4
NM_006947	SRP72	1	1	1	1	1	5
NM_006952	UPK1B	0	1	1	1	1	4
NM_007138	ZNF90	1	1	1	1	1	5
NM_007249	KLF12	0	1	1	1	1	4
NM_007294	BRCA1	0	1	1	1	1	4
NM_007299	BRCA1	0	1	1	1	1	4
NM_007365	PADI2	1	1	1	0	1	4
NM_012096	APPL1	1	1	1	0	1	4
NM_012098	ANGPTL2	1	1	1	0	1	4
NM_012100	DNPEP	0	1	1	1	1	4
NM_012117	CBX5	0	1	1	1	1	4
NM_012175	FBXO3	1	1	0	1	1	4
NM_012197	RABGAP1	0	1	1	1	1	4
NM_012201	GLG1	0	1	1	1	1	4
NM_012219	MRAS	0	1	1	1	1	4
NM_012252	TFEC	0	1	1	1	1	4
NM_012473	TXN2	1	1	1	1	1	5
NM_013252	CLEC5A	1	1	1	1	1	5
NM_013260	SAP30BP	1	1	1	1	1	5
NM_013269	CLEC2D	1	1	1	0	1	4
NM_013272	SLCO3A1	1	1	1	0	1	4
NM_013289	KIR3DL1	1	1	1	0	1	4
NM_013313	YPEL1	0	1	1	1	1	4
NM_013346	SNX12	0	1	1	1	1	4
NM_014033	METTL7A	1	1	1	0	1	4
NM_014041	SPCS1	1	1	1	0	1	4
NM_014060	MCTS1	1	1	1	0	1	4
NM_014184	CNIH4	1	1	1	0	1	4
NM_014218	KIR2DS1	1	1	1	0	1	4
NM_014218	KIR2DL1	1	1	1	0	1	4
NM_014316	CARHSP1	1	1	0	1	1	4
NM_014350	TNFAIP8	1	1	0	1	1	4
NM_014496	RPS6KA6	1	1	1	1	1	5
NM_014553	TFCP2L1	1	1	1	0	1	4
NM_014571	HEYL	1	1	1	0	1	4
NM_014594	ZNF354C	1	1	1	0	1	4
NM_014646	LPIN2	1	1	1	0	1	4
NM_014647	MARF1	1	1	1	1	1	5
NM_014668	GREB1	1	1	1	0	1	4
NM_014818	TRIM66	1	1	1	0	1	4
NM_014868	RNF10	1	1	1	0	1	4
NM_014873	LPGAT1	0	1	1	1	1	4
NM_014897	ZNF652	1	1	1	1	1	5
NM_014899	RHOBTB3	1	1	1	0	1	4
NM_014911	AAK1	1	1	1	0	1	4
NM_014951	ZNF365	1	1	1	1	1	5
NM_014979	SV2C	1	1	1	1	1	5
NM_014999	RAB21	1	1	1	0	1	4
NM_015002	FBXO21	1	1	0	1	1	4
NM_015017	USP33	1	1	0	1	1	4
NM_015049	TRAK2	1	1	1	0	1	4
NM_015071	ARHGAP26	1	1	0	1	1	4
NM_015110	SMC5	1	1	1	1	1	5
NM_015123	FRMD4B	1	1	1	0	1	4
NM_015134	MPRIP	1	1	1	1	1	5
NM_015154	MESD	1	1	1	0	1	4
NM_015176	FBXO28	1	1	1	0	1	4
NM_015199	ANKRD28	0	1	1	1	1	4
NM_015246	MGRN1	1	1	1	0	1	4
NM_015251	ATMIN	0	1	1	1	1	4
NM_015254	KIF13B	1	1	1	0	1	4
NM_015257	NEMP1	1	1	1	1	1	5
NM_015263	DMXL2	1	1	1	0	1	4
NM_015285	WDR7	1	1	1	0	1	4
NM_015394	ZNF10	1	1	1	0	1	4
NM_015397	DCAF12	0	1	1	1	1	4
NM_015459	ATL3	0	1	1	1	1	4
NM_015556	SIPA1L1	1	1	0	1	1	4
NM_015852	ZNF117	1	1	1	0	1	4
NM_015892	CHST15	0	1	1	1	1	4
NM_016018	PHF20L1	0	1	1	1	1	4
NM_016121	KCTD3	1	1	1	1	1	5
NM_016166	PIAS1	1	1	1	1	1	5
NM_016201	AMOTL2	1	1	1	0	1	4
NM_016297	PCYOX1	1	1	1	1	1	5
NM_016353	ZDHHC2	1	1	1	0	1	4
NM_016530	RAB8B	1	1	1	1	1	5
NM_016823	CRK	1	1	1	0	1	4
NM_016953	PDE11A	1	1	1	0	1	4
NM_017412	FZD3	1	1	1	0	1	4
NM_017415	KLHL3	1	1	0	1	1	4
NM_017671	FERMT1	0	1	1	1	1	4
NM_017678	NXPE4	1	1	1	1	1	5
NM_017705	PAQR5	1	1	1	0	1	4
NM_017754	UHRF1BP1	1	1	1	0	1	4
NM_017842	SLC48A1	1	0	1	1	1	4
NM_017946	FKBP14	0	1	1	1	1	4
NM_017987	RUFY2	1	1	1	0	1	4
NM_018013	SOBP	1	1	1	0	1	4
NM_018057	SLC6A15	1	1	1	1	1	5
NM_018071	ARHGEF40	0	1	1	1	1	4
NM_018126	TMEM33	0	1	1	1	1	4
NM_018265	INAVA	0	1	1	1	1	4
NM_018284	GBP3	0	1	1	1	1	4
NM_018325	C9orf72	1	1	1	1	1	5
NM_018349	MCTP2	1	1	1	1	1	5
NM_018390	PLCXD1	1	1	1	0	1	4
NM_018400	SCN3B	1	1	1	0	1	4
NM_018416	FOXJ2	1	1	1	0	1	4
NM_018421	TBC1D2	1	1	0	1	1	4
NM_018440	PAG1	1	1	1	1	1	5
NM_018844	BCAP29	1	1	1	0	1	4
NM_018958	NPAP1	1	1	1	1	1	5
NM_019022	TMX3	1	1	1	0	1	4
NM_019028	ZDHHC13	1	1	1	0	1	4
NM_019069	WDR5B	0	1	1	1	1	4
NM_019084	CCNJ	0	1	1	1	1	4
NM_019842	KCNQ5	1	1	1	0	1	4
NM_020123	TM9SF3	1	1	1	1	1	5
NM_020151	STARD7	1	1	1	1	1	5
NM_020182	PMEPA1	1	1	1	1	1	5
NM_020340	ARFGEF3	1	1	1	1	1	5
NM_020344	SLC24A2	1	1	1	1	1	5
NM_020374	C12orf4	1	1	0	1	1	4
NM_020451	SELENON	1	1	1	0	1	4
NM_020546	ADCY2	1	1	1	0	1	4
NM_020713	ZNF512B	1	1	1	0	1	4
NM_020718	USP31	0	1	1	1	1	4
NM_020748	INTS2	0	1	1	1	1	4
NM_020752	GPR158	1	1	1	0	1	4
NM_020764	CASKIN1	1	1	1	0	1	4
NM_020795	NLGN2	1	1	1	0	1	4
NM_020826	SYT13	0	1	1	1	1	4
NM_020861	ZBTB2	1	1	1	0	1	4
NM_020918	GPAM	1	1	1	1	1	5
NM_020932	MAGEE1	0	1	1	1	1	4
NM_020956	PRX	1	1	1	0	1	4
NM_021047	ZNF253	1	1	1	0	1	4
NM_021067	GINS1	0	1	1	1	1	4
NM_021131	PTPA	1	1	0	1	1	4
NM_021161	KCNK10	1	1	1	1	1	5
NM_021202	TP53INP2	1	1	1	0	1	4
NM_021203	SRPRB	1	1	1	0	1	4
NM_021249	SNX6	1	0	1	1	1	4
NM_021624	HRH4	0	1	1	1	1	4
NM_021800	DNAJC12	1	1	1	1	1	5
NM_021946	BCORL1	0	1	1	1	1	4
NM_021959	PPP1R11	1	1	0	1	1	4
NM_021967	SERF1A	0	1	1	1	1	4
NM_021967	SERF1B	0	1	1	1	1	4
NM_022123	NPAS3	0	1	1	1	1	4
NM_022351	NECAB1	1	1	1	1	1	5
NM_022455	NSD1	1	1	1	1	1	5
NM_022462	HIF3A	1	1	0	1	1	4
NM_022479	GALNT17	1	1	1	0	1	4
NM_022978	SERF1B	0	1	1	1	1	4
NM_023927	GRAMD2B	1	1	1	0	1	4
NM_023931	ZNF747	1	1	0	1	1	4
NM_024034	GDAP1L1	0	1	1	1	1	4
NM_024076	KCTD15	1	1	1	0	1	4
NM_024121	TMEM185B	1	1	1	0	1	4
NM_024313	NOL12	1	1	1	0	1	4
NM_024567	HMBOX1	1	1	1	1	1	5
NM_024928	STN1	0	1	1	1	1	4
NM_024949	WWC2	1	1	1	0	1	4
NM_025059	CCDC170	0	1	1	1	1	4
NM_025181	SLC35F5	0	1	1	1	1	4
NM_030576	LIMD2	1	1	1	1	1	5
NM_030626	LRRC27	1	1	0	1	1	4
NM_030636	EEPD1	1	1	1	1	1	5
NM_030637	DDHD1	1	1	0	1	1	4
NM_030641	APOL6	1	1	1	1	1	5
NM_030650	LNPK	1	1	1	1	1	5
NM_030755	TMX1	1	1	1	0	1	4
NM_030762	BHLHE41	1	1	1	0	1	4
NM_030806	C1orf21	1	1	1	0	1	4
NM_030895	ZNF696	1	1	1	0	1	4
NM_030962	SBF2	1	1	1	1	1	5
NM_031200	CCR9	1	1	1	1	1	5
NM_031445	AMMECR1L	1	1	0	1	1	4
NM_031957	KRTAP1-5	1	1	1	1	1	5
NM_032047	B3GNT5	1	1	1	1	1	5
NM_032173	ZNRF3	1	1	0	1	1	4
NM_032236	USP48	1	1	0	1	1	4
NM_032385	FAXDC2	1	1	1	0	1	4
NM_032410	HOOK3	1	1	1	1	1	5
NM_032435	MAP3K21	1	1	1	0	1	4
NM_032444	SLX4	1	1	1	1	1	5
NM_032456	PCDH7	0	1	1	1	1	4
NM_032498	RHOXF2	0	1	1	1	1	4
NM_032510	PARD6G	0	1	1	1	1	4
NM_032528	ST6GAL2	1	1	1	0	1	4
NM_032590	KDM2B	1	1	0	1	1	4
NM_032811	TBRG1	1	1	1	0	1	4
NM_032812	PLXDC2	1	1	1	0	1	4
NM_032827	ATOH8	0	1	1	1	1	4
NM_032846	RAB2B	1	1	1	0	1	4
NM_033008	PCBP4	0	1	1	1	1	4
NM_033207	OPALIN	1	1	1	1	1	5
NM_033421	SNX21	0	1	1	1	1	4
NM_033468	ZNF257	0	1	1	1	1	4
NM_033624	FBXO21	1	1	0	1	1	4
NM_033625	RPL34	1	1	1	0	1	4
NM_052852	ZNF486	1	1	1	1	1	5
NM_057162	KLHL4	1	1	1	0	1	4
NM_078470	COX15	1	1	1	0	1	4
NM_080666	WDR89	0	1	1	1	1	4
NM_080738	EDARADD	1	1	1	0	1	4
NM_080797	DIDO1	1	1	0	1	1	4
NM_080823	SRMS	1	1	1	0	1	4
NM_080862	SPSB4	0	1	1	1	1	4
NM_130469	JDP2	0	1	1	1	1	4
NM_130783	TSPAN18	1	1	1	1	1	5
NM_130830	LRRC15	1	1	1	0	1	4
NM_133445	GRIN3A	0	1	1	1	1	4
NM_133507	DCN	1	1	1	0	1	4
NM_138317	KCNK10	1	1	0	1	1	4
NM_138318	KCNK10	1	1	0	1	1	4
NM_138348	OTULIN	0	1	1	1	1	4
NM_138453	RAB3C	1	1	1	0	1	4
NM_138554	TLR4	1	1	1	0	1	4
NM_138728	ST7L	0	1	1	1	1	4
NM_138736	GNAO1	1	1	1	0	1	4
NM_138737	HEPH	0	1	1	1	1	4
NM_139353	TAF1C	0	1	1	1	1	4
NM_144582	TEX261	1	1	1	1	1	5
NM_144583	ATP6V1C2	0	1	1	1	1	4
NM_144665	SESN3	1	1	1	0	1	4
NM_144681	CCDC42	1	1	1	0	1	4
NM_144682	SLFN13	1	1	1	0	1	4
NM_144770	RBM11	1	1	1	0	1	4
NM_144996	ARL13B	1	1	0	1	1	4
NM_145117	NAV2	1	1	0	1	1	4
NM_145735	ARHGEF7	1	1	0	1	1	4
NM_145803	TRAF6	1	1	0	1	1	4
NM_148170	CTSC	1	1	1	1	1	5
NM_148893	SVIP	1	1	1	0	1	4
NM_152263	TPM3	1	1	1	1	1	5
NM_152320	ZNF641	1	1	1	1	1	5
NM_152367	MAB21L3	1	0	1	1	1	4
NM_152450	FAM81A	1	1	1	0	1	4
NM_152464	TMEM199	1	1	1	0	1	4
NM_152542	PPM1K	1	1	1	0	1	4
NM_152663	RALGPS2	0	1	1	1	1	4
NM_152750	CDHR3	1	1	0	1	1	4
NM_152794	HIF3A	1	1	0	1	1	4
NM_152795	HIF3A	1	1	1	1	1	5
NM_152866	MS4A1	1	1	1	0	1	4
NM_152897	SNX21	0	1	1	1	1	4
NM_153050	MTMR3	0	1	1	1	1	4
NM_153212	GJB4	1	1	1	1	1	5
NM_153225	SBSPON	0	1	1	1	1	4
NM_153252	BRWD3	1	1	1	0	1	4
NM_153449	SLC2A14	1	1	0	1	1	4
NM_153453	VGLL2	0	1	1	1	1	4
NM_153695	ZNF367	1	1	1	1	1	5
NM_153711	CALHM5	1	1	1	1	1	5
NM_153836	CREG2	1	1	1	0	1	4
NM_153837	ADGRG5	0	1	1	1	1	4
NM_172103	EYA4	1	1	0	1	1	4
NM_172105	EYA4	1	1	0	1	1	4
NM_172349	NSD1	1	1	0	1	1	4
NM_173468	MOB1B	0	1	1	1	1	4
NM_173472	FANCD2OS	1	1	1	0	1	4
NM_173491	LSM11	0	1	1	1	1	4
NM_173812	DPY19L2	1	1	1	1	1	5
NM_173814	PRTG	1	1	1	0	1	4
NM_174902	LDLRAD3	1	1	1	0	1	4
NM_174908	CCDC50	1	1	1	0	1	4
NM_174920	SAMD14	1	1	0	1	1	4
NM_174931	GPATCH11	1	1	1	1	1	5
NM_175634	RUNX1T1	1	1	1	0	1	4
NM_175736	FMNL3	1	1	1	1	1	5
NM_175861	TMTC1	1	1	1	1	1	5
NM_176792	MRPL43	1	1	1	0	1	4
NM_176806	MOCS2	1	1	1	0	1	4
NM_178000	PTPA	1	1	1	1	1	5
NM_178001	PTPA	1	1	0	1	1	4
NM_178003	PTPA	1	1	0	1	1	4
NM_178232	HAPLN3	0	1	1	1	1	4
NM_178860	SEZ6	1	1	1	1	1	5
NM_178864	NPAS4	0	1	1	1	1	4
NM_181482	LDLRAD4	1	1	1	0	1	4
NM_181492	TCF20	1	1	1	0	1	4
NM_181599	KRTAP13-1	1	1	1	0	1	4
NM_181654	CPLX4	0	1	1	1	1	4
NM_181829	NF2	0	1	1	1	1	4
NM_181891	UBE2D3	0	1	1	1	1	4
NM_181892	UBE2D3	0	1	1	1	1	4
NM_182493	MYLK3	1	1	1	1	1	5
NM_182508	FAM216B	1	1	1	0	1	4
NM_182896	ARL13B	1	1	1	1	1	5
NM_182964	NAV2	1	1	0	1	1	4
NM_183238	ZNF605	1	1	1	0	1	4
NM_183401	RNF14	1	1	1	0	1	4
NM_197956	NAIF1	0	1	1	1	1	4
NM_198098	AQP1	1	1	1	0	1	4
NM_198175	NME1	1	1	0	1	1	4
NM_198321	GALNT10	1	1	1	0	1	4
NM_198484	ZNF621	1	1	1	0	1	4
NM_198495	CTAGE4	1	1	1	1	1	5
NM_198591	BSG	1	1	1	0	1	4
NM_198900	FMNL3	1	1	0	1	1	4
NM_199169	PMEPA1	1	1	0	1	1	4
NM_199170	PMEPA1	1	1	0	1	1	4
NM_199171	PMEPA1	1	1	0	1	1	4
NM_199418	PRCP	1	1	0	1	1	4
NM_201274	MPRIP	1	1	1	1	1	5
NM_201624	USP33	1	1	1	1	1	5
NM_201999	ELF2	0	1	1	1	1	4
NM_203342	EPB41	1	1	0	1	1	4
NM_203343	EPB41	1	1	0	1	1	4
NM_203395	IYD	0	1	1	1	1	4
NM_205843	NFIC	1	1	1	1	1	5
NM_207406	BEND4	1	1	1	1	1	5

## Sheet: hsa-miR-181c_5p3
hsa-miR-181c_5p/3_unedited (207 genes and 250 transcripts)										hsa-miR-181c_5p/3_C-to-A (72 genes and 86 transcripts)
refseq_mrna	Transcripts	PITA	RNAhybrid	TargetScan	miRanda	miRmap	Sum			refseq_mrna	Transcripts	PITA	RNAhybrid	TargetScan	miRanda	miRmap	Sum
NM_000294	PHKG2	1	1	1	0	1	4			NM_000693	ALDH1A3	1	1	1	1	1	5
NM_000301	PLG	1	1	1	0	1	4			NM_000891	KCNJ2	1	1	1	0	1	4
NM_000401	EXT2	1	1	1	1	1	5			NM_001002810	PDE4DIP	1	1	1	0	1	4
NM_000441	SLC26A4	1	1	1	0	1	4			NM_001007525	NWD1	1	1	1	0	1	4
NM_000826	GRIA2	0	1	1	1	1	4			NM_001009880	KIAA0930	1	1	1	0	1	4
NM_000963	PTGS2	1	1	1	0	1	4			NM_001039547	GK5	1	1	1	0	1	4
NM_001002269	EXOSC3	1	1	1	0	1	4			NM_001042601	TTC14	1	1	1	1	1	5
NM_001004317	LIN28B	1	1	1	0	1	4			NM_001145109	NELL2	1	1	1	0	1	4
NM_001004341	ETV3L	1	1	1	0	1	4			NM_001166226	CEP120	1	1	0	1	1	4
NM_001007527	LMBRD2	1	1	1	0	1	4			NM_001166271	SPATA13	1	1	1	0	1	4
NM_001008537	NEXMIF	1	1	1	0	1	4			NM_001190709	COL11A1	1	1	0	1	1	4
NM_001011666	CREB5	1	1	0	1	1	4			NM_001198621	XIRP1	0	1	1	1	1	4
NM_001020825	NR3C1	1	1	1	0	1	4			NM_001199012	STPG1	1	1	1	1	1	5
NM_001024936	WASF1	1	1	1	0	1	4			NM_001199013	STPG1	1	1	0	1	1	4
NM_001031684	SRSF7	1	1	1	0	1	4			NM_001199014	STPG1	1	1	0	1	1	4
NM_001033723	ZNF704	1	1	1	0	1	4			NM_001206920	SLC35F4	1	1	1	0	1	4
NM_001035256	POMC	1	1	1	0	1	4			NM_001256009	PNPLA8	1	1	1	0	1	4
NM_001040110	NRF1	1	1	1	0	1	4			NM_001270616	PROX1	1	1	1	1	1	5
NM_001042603	KDM5A	1	1	1	0	1	4			NM_001286128	MARK1	0	1	1	1	1	4
NM_001043318	MIDEAS	1	1	1	1	1	5			NM_001290355	NWD1	1	1	1	0	1	4
NM_001060	TBXA2R	1	1	1	0	1	4			NM_001293815	ALDH1A3	1	1	0	1	1	4
NM_001080431	SLC45A4	1	1	1	1	1	5			NM_001300969	CCDC181	1	1	1	0	1	4
NM_001106	ACVR2B	1	1	1	0	1	4			NM_001308263	RNMT	1	1	1	0	1	4
NM_001113361	TBC1D14	1	1	1	0	1	4			NM_001402	EEF1A1	1	1	1	0	1	4
NM_001127643	GABRA1	1	1	1	0	1	4			NM_001854	COL11A1	1	1	1	1	1	5
NM_001128626	SPIRE1	1	1	1	0	1	4			NM_001949	E2F3	1	1	1	0	1	4
NM_001130065	MYO9B	0	1	1	1	1	4			NM_002264	KPNA1	1	1	1	0	1	4
NM_001130404	PRR20B	1	1	1	0	1	4			NM_002416	CXCL9	1	1	1	0	1	4
NM_001130405	PRR20C	1	1	1	0	1	4			NM_002763	PROX1	1	1	0	1	1	4
NM_001130406	PRR20D	1	1	1	0	1	4			NM_003435	ZNF134	0	1	1	1	1	4
NM_001130407	PRR20E	1	1	1	0	1	4			NM_003799	RNMT	1	1	1	0	1	4
NM_001130831	GAS7	0	1	1	1	1	4			NM_004440	EPHA7	1	1	1	0	1	4
NM_001131028	ATG10	1	1	0	1	1	4			NM_004733	SLC33A1	1	1	1	0	1	4
NM_001143958	TMEM30A	1	1	0	1	1	4			NM_004736	XPR1	1	1	1	0	1	4
NM_001144877	SCAI	1	1	1	0	1	4			NM_004992	MECP2	1	1	1	0	1	4
NM_001145642	RUBCN	0	1	1	1	1	4			NM_005493	RANBP9	1	1	1	1	1	5
NM_001161522	KLHL2	1	1	1	0	1	4			NM_006080	SEMA3A	1	1	1	0	1	4
NM_001161708	SYNC	0	1	1	1	1	4			NM_006390	IPO8	1	1	1	0	1	4
NM_001164257	PRR29	1	1	1	0	1	4			NM_006469	IVNS1ABP	1	1	1	1	1	5
NM_001164468	TMED7-TICAM2	1	1	1	0	1	4			NM_006767	LZTR1	0	1	1	1	1	4
NM_001164469	TMED7-TICAM2	1	1	1	0	1	4			NM_006936	SUMO3	1	1	1	0	1	4
NM_001165884	ZNF268	1	1	1	0	1	4			NM_012252	TFEC	0	1	1	1	1	4
NM_001166287	RGMA	1	1	1	0	1	4			NM_012311	KIN	1	1	1	0	1	4
NM_001170649	LAS1L	1	1	1	1	1	5			NM_014999	RAB21	1	1	1	0	1	4
NM_001170650	LAS1L	1	1	0	1	1	4			NM_015288	JADE2	1	1	1	0	1	4
NM_001171167	CAMTA2	1	1	1	0	1	4			NM_015393	PARM1	1	1	0	1	1	4
NM_001172420	EFHC1	1	1	0	1	1	4			NM_016138	COQ7	1	1	1	0	1	4
NM_001178083	EXT2	1	1	0	1	1	4			NM_016199	LSM7	0	1	1	1	1	4
NM_001189	NKX3-2	0	1	1	1	1	4			NM_017658	KLHL28	1	1	1	0	1	4
NM_001190479	ANKRD63	0	1	1	1	1	4			NM_017769	G2E3	0	1	1	1	1	4
NM_001190850	CNOT4	0	1	1	1	1	4			NM_017839	LPCAT2	1	1	1	1	1	5
NM_001191029	PRR29	1	1	1	0	1	4			NM_018169	RESF1	0	1	1	1	1	4
NM_001193416	DDX3X	0	1	1	1	1	4			NM_019008	MIEF1	0	1	1	1	1	4
NM_001197104	KMT2A	1	1	1	0	1	4			NM_019604	CRTAM	1	1	1	0	1	4
NM_001199513	TGIF2	1	1	1	1	1	5			NM_020714	ZNF490	1	1	1	0	1	4
NM_001199514	TGIF2	1	1	0	1	1	4			NM_020718	USP31	1	1	1	0	1	4
NM_001199515	TGIF2	1	1	0	1	1	4			NM_020844	TRMT9B	0	1	1	1	1	4
NM_001204260	NR3C1	1	1	1	0	1	4			NM_020844	AC270289.2	0	1	1	1	1	4
NM_001204447	AP5S1	1	1	1	0	1	4			NM_021161	KCNK10	0	1	1	1	1	4
NM_001244710	GFPT1	1	1	1	0	1	4			NM_022753	S100PBP	1	1	1	0	1	4
NM_001256071	RNF213	0	1	1	1	1	4			NM_024121	TMEM185B	1	1	1	1	1	5
NM_001270622	SLC16A7	1	1	0	1	1	4			NM_024672	THAP9	1	1	1	0	1	4
NM_001270623	SLC16A7	1	1	0	1	1	4			NM_024734	CLMN	1	1	1	1	1	5
NM_001276385	ICE2	1	1	1	0	1	4			NM_024792	TLCD3A	1	1	1	0	1	4
NM_001278546	NR6A1	1	1	0	1	1	4			NM_025054	VCPIP1	1	1	1	0	1	4
NM_001278649	OSBPL2	1	1	1	0	1	4			NM_025107	MYCT1	1	1	1	1	1	5
NM_001281460	SLC35C2	0	1	1	1	1	4			NM_030624	KLHL15	1	1	1	1	1	5
NM_001284206	DCAF5	1	1	0	1	1	4			NM_032859	ABHD13	1	1	1	0	1	4
NM_001284207	DCAF5	1	1	0	1	1	4			NM_052978	TRIM9	0	1	1	1	1	4
NM_001284266	EFCAB11	1	1	1	0	1	4			NM_080629	COL11A1	1	1	0	1	1	4
NM_001286233	SLC2A14	1	1	0	1	1	4			NM_080630	COL11A1	1	1	0	1	1	4
NM_001286234	SLC2A14	1	1	0	1	1	4			NM_133462	TTC14	1	1	1	1	1	5
NM_001286235	SLC2A14	1	1	1	1	1	5			NM_152288	ORAI3	1	1	1	0	1	4
NM_001286236	SLC2A14	1	1	0	1	1	4			NM_152601	ZNF709	1	1	1	1	1	5
NM_001286237	SLC2A14	1	1	0	1	1	4			NM_153223	CEP120	1	1	0	1	1	4
NM_001286646	SLC45A4	1	1	1	1	1	5			NM_153714	C10orf67	1	1	1	0	1	4
NM_001286687	CKAP2	0	1	1	1	1	4			NM_172004	CLECL1	1	1	1	1	1	5
NM_001286790	CNOT6L	0	1	1	1	1	4			NM_173683	XKR6	1	1	0	1	1	4
NM_001287260	XKR9	1	1	1	0	1	4			NM_175834	KRT79	0	1	1	1	1	4
NM_001291694	NR2C2	1	1	1	0	1	4			NM_178122	STPG1	1	1	0	1	1	4
NM_001297741	BTBD10	1	1	0	1	1	4			NM_181654	CPLX4	1	1	1	1	1	5
NM_001297742	BTBD10	1	1	0	1	1	4			NM_181698	CCNY	1	1	1	0	1	4
NM_001310	CREBL2	0	1	1	1	1	4			NM_182960	PRELID2	0	1	1	1	1	4
NM_001318932	FAM216B	1	1	0	1	1	4			NM_194293	XIRP1	0	1	1	1	1	4
NM_001319052	GALNT15	1	1	0	1	1	4			NM_199262	SP6	1	1	1	0	1	4
NM_001489	NR6A1	1	1	0	1	1	4			NM_205846	PRELID2	0	1	1	1	1	4
NM_001616	ACVR2A	0	1	1	1	1	4
NM_001619	GRK2	1	1	1	0	1	4
NM_001806	CEBPG	1	1	1	0	1	4
NM_001856	COL16A1	1	1	1	1	1	5
NM_001981	EPS15	1	1	0	1	1	4
NM_002099	GYPA	1	1	1	0	1	4
NM_002185	IL7R	0	1	1	1	1	4
NM_002794	PSMB2	1	1	1	0	1	4
NM_002908	REL	1	1	1	0	1	4
NM_003101	SOAT1	0	1	1	1	1	4
NM_003417	ZNF264	1	1	1	0	1	4
NM_003565	ULK1	1	1	1	1	1	5
NM_003580	NSMAF	1	1	1	0	1	4
NM_003714	STC2	1	1	1	1	1	5
NM_003764	STX11	1	1	1	1	1	5
NM_003861	DCAF5	1	1	1	1	1	5
NM_003958	RNF8	1	1	1	1	1	5
NM_004060	CCNG1	1	1	1	1	1	5
NM_004145	MYO9B	0	1	1	1	1	4
NM_004200	SYT7	0	1	1	1	1	4
NM_004202	TMSB4Y	1	1	1	0	1	4
NM_004257	TGFBRAP1	1	1	1	0	1	4
NM_004369	COL6A3	1	1	1	0	1	4
NM_004620	TRAF6	0	1	1	1	1	4
NM_004726	REPS2	1	1	1	0	1	4
NM_004731	SLC16A7	1	1	1	1	1	5
NM_004808	NMT2	0	1	1	1	1	4
NM_004904	CREB5	1	1	0	1	1	4
NM_005225	E2F1	0	1	1	1	1	4
NM_005259	MSTN	0	1	1	1	1	4
NM_005472	KCNE3	0	1	1	1	1	4
NM_005523	HOXA11	1	1	1	0	1	4
NM_005587	MEF2A	0	1	1	1	1	4
NM_005668	ST8SIA4	1	1	1	0	1	4
NM_005742	PDIA6	1	1	1	0	1	4
NM_005808	CTDSPL	0	1	1	1	1	4
NM_006099	PIAS3	0	1	1	1	1	4
NM_006141	DYNC1LI2	1	1	1	0	1	4
NM_006260	DNAJC3	1	1	1	0	1	4
NM_006277	ITSN2	1	1	0	1	1	4
NM_006287	TFPI	1	1	0	1	1	4
NM_006315	PCGF3	1	1	1	0	1	4
NM_006371	CRTAP	1	1	1	0	1	4
NM_006482	DYRK2	1	1	1	0	1	4
NM_006540	NCOA2	1	1	1	0	1	4
NM_006548	IGF2BP2	1	1	1	0	1	4
NM_006581	FUT9	1	1	1	0	1	4
NM_006720	ABLIM1	0	1	1	1	1	4
NM_006930	SKP1	1	1	1	1	1	5
NM_006931	SLC2A3	1	1	1	1	1	5
NM_007006	NUDT21	0	1	1	1	1	4
NM_007036	ESM1	1	1	1	0	1	4
NM_007041	ATE1	1	1	1	0	1	4
NM_007175	ERLIN2	1	1	1	1	1	5
NM_007195	POLI	0	1	1	1	1	4
NM_012117	CBX5	0	1	1	1	1	4
NM_012262	HS2ST1	1	1	1	1	1	5
NM_012340	NFATC2	1	1	1	0	1	4
NM_012343	NNT	1	1	1	0	1	4
NM_012388	BLOC1S6	1	1	1	0	1	4
NM_013239	PPP2R3B	0	1	1	1	1	4
NM_014191	SCN8A	0	1	1	1	1	4
NM_014496	RPS6KA6	1	1	1	0	1	4
NM_014702	KIAA0408	1	1	1	0	1	4
NM_014738	TMEM94	0	1	1	1	1	4
NM_014835	OSBPL2	1	1	1	0	1	4
NM_015084	MRPS27	0	1	1	1	1	4
NM_015156	RCOR1	0	1	1	1	1	4
NM_015207	OTUD3	1	1	1	0	1	4
NM_015297	PHF24	0	1	1	1	1	4
NM_015346	ZFYVE26	0	1	1	1	1	4
NM_015358	MORC3	1	1	1	0	1	4
NM_015423	AASDHPPT	0	1	1	1	1	4
NM_015550	OSBPL3	1	1	1	0	1	4
NM_015566	FAM169A	1	1	1	0	1	4
NM_015577	RAI14	1	1	1	0	1	4
NM_015912	FAM135B	0	1	1	1	1	4
NM_016042	EXOSC3	1	1	1	0	1	4
NM_016070	MRPS23	1	1	1	1	1	5
NM_016598	ZDHHC3	1	1	1	0	1	4
NM_016932	SIX2	1	1	1	0	1	4
NM_017583	TRIM44	1	1	1	0	1	4
NM_017688	BSPRY	1	1	1	0	1	4
NM_017780	CHD7	1	1	1	0	1	4
NM_017849	TMEM127	1	1	1	0	1	4
NM_017905	TMCO3	1	1	1	1	1	5
NM_018046	AGGF1	1	1	1	0	1	4
NM_018100	EFHC1	1	1	1	1	1	5
NM_018247	TMEM30A	1	1	1	1	1	5
NM_018362	LIN7C	1	1	1	0	1	4
NM_018367	ACER3	1	1	1	0	1	4
NM_018370	DRAM1	1	1	1	0	1	4
NM_019001	XRN1	1	1	1	0	1	4
NM_019084	CCNJ	0	1	1	1	1	4
NM_019595	ITSN2	1	1	1	1	1	5
NM_019842	KCNQ5	1	1	1	0	1	4
NM_020162	DHX33	0	1	1	1	1	4
NM_020225	STOX2	0	1	1	1	1	4
NM_020247	COQ8A	1	1	0	1	1	4
NM_020689	SLC24A3	1	1	1	0	1	4
NM_020718	USP31	1	1	1	0	1	4
NM_020746	MAVS	1	1	1	0	1	4
NM_020764	CASKIN1	0	1	1	1	1	4
NM_020946	DENND1A	1	1	1	0	1	4
NM_020949	SLC7A14	0	1	1	1	1	4
NM_020980	AQP9	0	1	1	1	1	4
NM_021033	RAP2A	0	1	1	1	1	4
NM_021809	TGIF2	1	1	0	1	1	4
NM_022051	EGLN1	0	1	1	1	1	4
NM_022783	DEPTOR	1	1	1	0	1	4
NM_024776	PEAK1	0	1	1	1	1	4
NM_030786	SYNC	0	1	1	1	1	4
NM_030797	CYRIA	1	1	1	0	1	4
NM_030803	ATG16L1	0	1	1	1	1	4
NM_031206	LAS1L	1	1	0	1	1	4
NM_031482	ATG10	1	1	1	1	1	5
NM_031912	SYT15	1	1	0	1	1	4
NM_032298	SYT3	1	1	1	0	1	4
NM_032320	BTBD10	1	1	1	1	1	5
NM_032410	HOOK3	1	1	1	1	1	5
NM_032415	CARD11	1	1	1	0	1	4
NM_032538	TTBK1	1	1	1	0	1	4
NM_032812	PLXDC2	1	1	1	0	1	4
NM_033305	VPS13A	1	1	1	0	1	4
NM_033334	NR6A1	1	1	1	1	1	5
NM_033656	BRWD1	1	1	1	0	1	4
NM_052831	SLC18B1	1	1	1	0	1	4
NM_052876	NACC1	0	1	1	1	1	4
NM_052909	PLEKHG4B	1	1	1	1	1	5
NM_053053	TADA1	1	1	1	0	1	4
NM_054110	GALNT15	1	1	1	1	1	5
NM_057175	NAA15	0	1	1	1	1	4
NM_133334	NSD2	1	1	0	1	1	4
NM_134442	CREB1	1	1	1	0	1	4
NM_138453	RAB3C	0	1	1	1	1	4
NM_144681	CCDC42	1	1	1	0	1	4
NM_152262	ZNF439	1	1	1	0	1	4
NM_153332	ERI1	1	1	1	0	1	4
NM_153449	SLC2A14	1	1	0	1	1	4
NM_153689	C2orf69	1	1	1	0	1	4
NM_170679	SKP1	1	1	1	1	1	5
NM_170713	RASSF1	1	1	1	0	1	4
NM_170744	UNC5B	0	1	1	1	1	4
NM_171982	TRIM35	0	1	1	1	1	4
NM_173091	NFATC2	1	1	1	0	1	4
NM_174892	CD300LB	0	1	1	1	1	4
NM_178509	STXBP4	1	1	1	1	1	5
NM_182508	FAM216B	1	1	1	1	1	5
NM_182546	VSTM2A	1	1	1	0	1	4
NM_182547	TMED4	1	1	1	0	1	4
NM_182898	CREB5	1	1	1	1	1	5
NM_182899	CREB5	1	1	0	1	1	4
NM_183078	RNF8	1	1	1	1	1	5
NM_194278	MIDEAS	1	1	0	1	1	4
NM_198281	GPRIN3	1	1	1	0	1	4
NM_198321	GALNT10	1	1	1	0	1	4
NM_198441	PRR20A	1	1	1	0	1	4
NM_198461	LONRF2	1	1	1	1	1	5
NM_198562	C3orf62	1	1	1	0	1	4
NM_198568	GJB7	1	1	1	0	1	4
NM_199246	CCNG1	1	1	0	1	1	4
NM_207122	EXT2	1	1	0	1	1	4
NM_207292	MBNL1	0	1	1	1	1	4
NM_207297	MBNL1	0	1	1	1	1	4

## Sheet: hsa-miR-181d_5p3
hsa-miR-181d_5p/3_unedited (580 genes and 829 transcripts)										hsa-miR-181d_5p/3_C-to-A (269 genes and 354 transcripts)
refseq_mrna	Transcripts	PITA	RNAhybrid	TargetScan	miRanda	miRmap	Sum			refseq_mrna	Transcripts	PITA	RNAhybrid	TargetScan	miRanda	miRmap	Sum
NM_000172	GNAT1	1	1	1	0	1	4			NM_000021	PSEN1	1	1	1	0	1	4
NM_000245	MET	1	1	1	0	1	4			NM_000216	ANOS1	1	1	1	0	1	4
NM_000294	PHKG2	1	1	1	0	1	4			NM_000297	PKD2	1	1	1	0	1	4
NM_000301	PLG	0	1	1	1	1	4			NM_000314	PTEN	1	1	1	0	1	4
NM_000332	ATXN1	1	1	1	1	1	5			NM_000388	CASR	1	1	0	1	1	4
NM_000358	TGFBI	0	1	1	1	1	4			NM_000448	RAG1	1	1	1	0	1	4
NM_000441	SLC26A4	1	1	1	0	1	4			NM_000514	GDNF	1	1	1	1	1	5
NM_000486	AQP2	1	1	1	0	1	4			NM_000527	LDLR	1	1	1	0	1	4
NM_000575	IL1A	1	1	1	0	1	4			NM_000619	IFNG	1	1	1	1	1	5
NM_000585	IL15	1	1	0	1	1	4			NM_000693	ALDH1A3	1	1	1	1	1	5
NM_000601	HGF	0	1	1	1	1	4			NM_000793	DIO2	1	1	0	1	1	4
NM_000602	SERPINE1	1	1	1	0	1	4			NM_000823	GHRHR	1	1	1	0	1	4
NM_000612	IGF2	1	1	0	1	1	4			NM_000833	GRIN2A	1	1	1	0	1	4
NM_000616	CD4	1	1	1	1	1	5			NM_000898	MAOB	0	1	1	1	1	4
NM_000801	FKBP1A	1	1	1	1	1	5			NM_001001665	CYP27C1	1	1	1	0	1	4
NM_000809	GABRA4	1	1	0	1	1	4			NM_001003722	GLE1	1	1	1	0	1	4
NM_000861	HRH1	1	1	1	0	1	4			NM_001003760	KLHL31	1	1	1	0	1	4
NM_000939	POMC	1	1	0	1	1	4			NM_001008493	ENAH	1	0	1	1	1	4
NM_000963	PTGS2	1	1	1	0	1	4			NM_001009880	KIAA0930	1	1	1	0	1	4
NM_001001928	PPARA	1	1	0	1	1	4			NM_001010844	IRAK1BP1	1	1	1	0	1	4
NM_001002269	EXOSC3	1	1	1	0	1	4			NM_001010852	CLVS2	1	1	1	0	1	4
NM_001002926	TWISTNB	1	1	1	1	1	5			NM_001012964	KLK6	1	1	1	0	1	4
NM_001003712	OSBPL8	1	1	0	1	1	4			NM_001024843	TNRC6B	1	1	0	1	1	4
NM_001004127	ALG11	1	1	1	0	1	4			NM_001024948	FNBP1L	1	1	1	0	1	4
NM_001004317	LIN28B	1	1	1	1	1	5			NM_001030059	PLPP4	1	1	1	0	1	4
NM_001004341	ETV3L	1	1	1	0	1	4			NM_001033723	ZNF704	1	1	1	1	1	5
NM_001005473	PLCXD3	1	1	1	1	1	5			NM_001033910	TRAF5	1	1	1	1	1	5
NM_001006623	WDR33	1	1	1	0	1	4			NM_001039547	GK5	1	1	1	0	1	4
NM_001007139	IGF2	1	1	0	1	1	4			NM_001048249	SMIM15	1	1	1	0	1	4
NM_001007225	IGF2BP2	1	1	0	1	1	4			NM_001066	TNFRSF1B	1	1	1	1	1	5
NM_001007246	BRWD1	1	1	1	0	1	4			NM_001076683	UBTF	1	1	1	1	1	5
NM_001007527	LMBRD2	1	1	1	0	1	4			NM_001076684	UBTF	1	1	0	1	1	4
NM_001008239	C18orf25	1	1	0	1	1	4			NM_001098638	RNF169	1	1	1	1	1	5
NM_001008392	CTDSPL	1	1	0	1	1	4			NM_001099401	SGCE	1	1	0	1	1	4
NM_001008397	GPX8	1	1	1	1	1	5			NM_001099666	PTAR1	1	1	0	1	1	4
NM_001008537	NEXMIF	1	1	1	0	1	4			NM_001113561	RNF180	1	1	1	0	1	4
NM_001008801	ZNF468	1	1	1	1	1	5			NM_001114387	TMPRSS11A	1	1	1	1	1	5
NM_001009960	ZNF655	1	1	1	1	1	5			NM_001126111	OSGIN2	1	1	1	0	1	4
NM_001010846	SHE	1	1	1	1	1	5			NM_001127610	BAAT	1	1	1	0	1	4
NM_001010852	CLVS2	1	1	1	0	1	4			NM_001127898	CLCN5	1	1	1	0	1	4
NM_001010874	TECRL	1	1	1	0	1	4			NM_001130022	ZNF680	1	1	1	0	1	4
NM_001011666	CREB5	1	1	0	1	1	4			NM_001130714	LEF1	0	1	1	1	1	4
NM_001012279	SOGA3	1	1	0	1	1	4			NM_001130967	ZNF385A	1	1	0	1	1	4
NM_001012455	ZSCAN23	1	1	1	1	1	5			NM_001130968	ZNF385A	1	1	0	1	1	4
NM_001014797	KCNMA1	1	1	1	0	1	4			NM_001134363	RBM20	1	1	1	0	1	4
NM_001017420	ESCO2	0	1	1	1	1	4			NM_001134408	GRIN2A	1	1	1	0	1	4
NM_001018072	BTBD11	1	1	1	0	1	4			NM_001135213	GIT2	1	1	0	1	1	4
NM_001024382	HMBS	1	1	1	0	1	4			NM_001135214	GIT2	1	1	0	1	1	4
NM_001024847	TGFBR2	1	1	1	1	1	5			NM_001135575	SMIM13	1	1	1	1	1	5
NM_001025247	TAF5L	1	1	1	1	1	5			NM_001135669	XPR1	1	1	0	1	1	4
NM_001030001	RPS29	1	1	1	0	1	4			NM_001135731	ZMAT4	0	1	1	1	1	4
NM_001031617	COX19	1	1	1	0	1	4			NM_001136022	NFATC4	1	1	1	0	1	4
NM_001031726	C19orf12	1	1	0	1	1	4			NM_001144877	SCAI	1	1	1	0	1	4
NM_001032395	ADGRG6	1	1	1	0	1	4			NM_001145399	MPPED2	1	1	1	1	1	5
NM_001033045	GPR155	1	1	0	1	1	4			NM_001145418	TTC28	1	1	1	1	1	5
NM_001033551	TOM1L2	0	1	1	1	1	4			NM_001145946	SLCO1C1	1	1	1	0	1	4
NM_001035254	FAM102A	1	1	1	0	1	4			NM_001146008	SLCO5A1	1	1	1	0	1	4
NM_001035256	POMC	1	1	1	1	1	5			NM_001146036	SLC14A1	1	1	1	0	1	4
NM_001039960	SLC4A8	1	1	1	1	1	5			NM_001159293	ZNF737	1	1	1	0	1	4
NM_001040110	NRF1	1	1	1	1	1	5			NM_001161729	PLA2G2A	1	1	1	0	1	4
NM_001040185	ZNF765	1	1	1	0	1	4			NM_001162501	TNRC6B	1	1	0	1	1	4
NM_001040272	ADAMTSL1	0	1	1	1	1	4			NM_001166271	SPATA13	1	1	1	1	1	5
NM_001040630	NCALD	1	1	1	0	1	4			NM_001167675	CADM2	1	1	1	0	1	4
NM_001040709	SYPL2	1	1	1	0	1	4			NM_001167830	TMED5	1	1	1	1	1	5
NM_001042533	RIOX2	1	1	1	0	1	4			NM_001168272	ITPR1	1	1	1	0	1	4
NM_001043318	MIDEAS	1	1	1	0	1	4			NM_001171080	RBM41	1	1	1	0	1	4
NM_001045556	SLA	1	1	1	0	1	4			NM_001173454	PDHA1	1	1	1	0	1	4
NM_001076786	QSER1	1	1	1	1	1	5			NM_001174070	FAM53A	1	1	1	0	1	4
NM_001077426	ZNF586	1	1	1	1	1	5			NM_001178065	CASR	1	1	1	1	1	5
NM_001079841	OCIAD1	1	1	1	0	1	4			NM_001178130	EGF	1	1	0	1	1	4
NM_001079842	OCIAD1	1	1	1	0	1	4			NM_001178131	EGF	1	1	0	1	1	4
NM_001080470	ZNF697	1	1	1	1	1	5			NM_001184735	ASTN2	0	1	1	1	1	4
NM_001080497	MEGF9	1	1	1	1	1	5			NM_001184938	EPB41L5	1	1	1	0	1	4
NM_001080975	REPS2	1	1	0	1	1	4			NM_001190468	GDNF	1	1	0	1	1	4
NM_001081461	JMJD6	1	1	1	0	1	4			NM_001190469	GDNF	1	1	0	1	1	4
NM_001083112	GPD2	0	1	1	1	1	4			NM_001190482	PCSK5	1	1	1	0	1	4
NM_001083588	E2F5	1	1	1	0	1	4			NM_001193283	LEKR1	1	1	1	0	1	4
NM_001083956	ZNF655	1	1	0	1	1	4			NM_001193513	SLC30A6	1	1	0	1	1	4
NM_001085368	ZNF655	1	1	0	1	1	4			NM_001193514	SLC30A6	1	1	0	1	1	4
NM_001085384	ZNF154	1	1	1	0	1	4			NM_001193515	SLC30A6	1	1	0	1	1	4
NM_001098512	PRKG1	1	1	1	0	1	4			NM_001198621	XIRP1	1	1	1	1	1	5
NM_001104544	TMEM255A	1	1	0	1	1	4			NM_001199012	STPG1	0	1	1	1	1	4
NM_001104545	TMEM255A	1	1	0	1	1	4			NM_001204054	NDUFC2	1	1	1	0	1	4
NM_001105570	NUDT19	1	1	1	1	1	5			NM_001204818	ZNF587B	1	1	1	0	1	4
NM_001106	ACVR2B	1	1	1	0	1	4			NM_001204836	ZNF568	1	1	1	0	1	4
NM_001113361	TBC1D14	1	1	1	0	1	4			NM_001206836	RAB11A	0	1	1	1	1	4
NM_001114089	ENTPD6	1	1	1	0	1	4			NM_001206920	SLC35F4	1	1	1	0	1	4
NM_001126060	NOS1AP	1	1	0	1	1	4			NM_001242314	MAP3K13	1	1	0	1	1	4
NM_001127231	AUTS2	1	1	0	1	1	4			NM_001242317	MAP3K13	1	1	0	1	1	4
NM_001127235	GPBP1	1	1	0	1	1	4			NM_001242318	PDE7A	1	1	1	0	1	4
NM_001127236	GPBP1	1	1	0	1	1	4			NM_001242924	ZNF410	1	1	1	0	1	4
NM_001127598	IGF2	1	1	0	1	1	4			NM_001242928	ZNF410	1	1	1	0	1	4
NM_001127643	GABRA1	1	1	1	0	1	4			NM_001252006	PAPOLA	1	1	1	1	1	5
NM_001127696	ATXN3	1	1	0	1	1	4			NM_001252007	PAPOLA	1	1	1	1	1	5
NM_001127697	ATXN3	1	1	0	1	1	4			NM_001256022	TRDN	1	1	1	0	1	4
NM_001127889	SPG21	1	1	0	1	1	4			NM_001256121	S100PBP	1	1	0	1	1	4
NM_001127890	SPG21	1	1	0	1	1	4			NM_001256414	GNAI1	1	1	0	1	1	4
NM_001128164	ATXN1	1	1	0	1	1	4			NM_001270975	IST1	1	1	1	0	1	4
NM_001128176	THRB	1	1	1	0	1	4			NM_001278098	GDNF	1	1	0	1	1	4
NM_001128833	ZBTB4	1	1	1	1	1	5			NM_001278243	ZFAND5	1	1	1	0	1	4
NM_001128922	LRRC32	1	1	1	0	1	4			NM_001278516	MDM4	0	1	1	1	1	4
NM_001129898	KRBOX4	1	1	1	1	1	5			NM_001282470	GRIK4	1	1	0	1	1	4
NM_001129899	KRBOX4	1	1	0	1	1	4			NM_001282752	PUM2	1	1	0	1	1	4
NM_001129900	KRBOX4	1	1	1	1	1	5			NM_001282790	PUM2	1	1	1	1	1	5
NM_001130009	GEN1	1	1	1	0	1	4			NM_001282791	PUM2	1	1	0	1	1	4
NM_001130404	PRR20B	1	1	1	0	1	4			NM_001284365	ULK3	1	1	1	0	1	4
NM_001130405	PRR20C	1	1	1	0	1	4			NM_001284403	PTCD2	1	1	0	1	1	4
NM_001130406	PRR20D	1	1	1	0	1	4			NM_001284404	PTCD2	1	1	0	1	1	4
NM_001130407	PRR20E	1	1	1	0	1	4			NM_001284405	PTCD2	1	1	0	1	1	4
NM_001130831	GAS7	0	1	1	1	1	4			NM_001286060	RAB30	1	1	1	0	1	4
NM_001135179	ZDHHC3	1	1	0	1	1	4			NM_001286398	RNF217	1	1	1	0	1	4
NM_001135181	SLC5A9	1	1	1	0	1	4			NM_001286490	FRMD5	1	1	1	0	1	4
NM_001135564	HSF2	1	1	1	0	1	4			NM_001286562	ARMT1	1	1	0	1	1	4
NM_001135608	ARHGAP26	1	1	1	1	1	5			NM_001286615	ANO4	1	1	0	1	1	4
NM_001136022	NFATC4	0	1	1	1	1	4			NM_001286616	ANO4	1	1	0	1	1	4
NM_001136469	TMEM108	1	1	1	0	1	4			NM_001286661	TMEM68	1	1	1	0	1	4
NM_001136474	VASH2	1	1	1	0	1	4			NM_001286724	FAM120A	1	1	1	0	1	4
NM_001136497	BTF3L4	1	1	0	1	1	4			NM_001286746	BORA	1	1	0	1	1	4
NM_001136501	ZNF844	1	1	1	0	1	4			NM_001286747	BORA	1	1	0	1	1	4
NM_001139466	TBL1X	1	1	1	1	1	5			NM_001286792	SPATA13	1	1	0	1	1	4
NM_001139467	TBL1X	1	1	0	1	1	4			NM_001286793	SPATA13	1	1	0	1	1	4
NM_001139468	TBL1X	1	1	0	1	1	4			NM_001286794	SPATA13	1	1	0	1	1	4
NM_001142275	NIPA1	1	1	0	1	1	4			NM_001286795	SPATA13	1	1	0	1	1	4
NM_001142782	MAGI3	1	1	1	0	1	4			NM_001290001	ZNF385A	1	1	0	1	1	4
NM_001143887	COPS2	1	1	0	1	1	4			NM_001290002	ZNF385A	1	1	0	1	1	4
NM_001143978	ZCCHC18	1	1	0	1	1	4			NM_001290004	ZNF385A	1	1	0	1	1	4
NM_001144009	SLITRK2	0	1	1	1	1	4			NM_001290263	DOCK10	1	1	1	0	1	4
NM_001144877	SCAI	1	1	1	0	1	4			NM_001290326	USP38	1	1	0	1	1	4
NM_001144954	C5orf47	1	1	1	1	1	5			NM_001291970	POLH	1	1	1	0	1	4
NM_001144989	ZNF814	1	1	1	1	1	5			NM_001293815	ALDH1A3	1	1	0	1	1	4
NM_001145106	FIBCD1	1	1	1	1	1	5			NM_001297435	FAM53A	1	1	1	0	1	4
NM_001145642	RUBCN	1	1	1	1	1	5			NM_001297435	AC147067.5	1	1	1	0	1	4
NM_001151	SLC25A4	1	1	1	0	1	4			NM_001300887	AP1M2	1	1	1	1	1	5
NM_001158261	CCDC42	1	1	0	1	1	4			NM_001301139	SGCE	1	1	0	1	1	4
NM_001159322	PLA2G4C	0	1	1	1	1	4			NM_001306086	RASGRP1	1	1	1	0	1	4
NM_001159323	PLA2G4C	0	1	1	1	1	4			NM_001308112	KLHL28	1	1	0	1	1	4
NM_001159547	BEND4	1	1	1	1	1	5			NM_001308248	EVI5	1	1	1	0	1	4
NM_001160130	KCNQ5	1	1	0	1	1	4			NM_001315	MAPK14	1	1	1	1	1	5
NM_001160132	KCNQ5	1	1	0	1	1	4			NM_001319207	TRAF5	1	1	0	1	1	4
NM_001160133	KCNQ5	1	1	0	1	1	4			NM_001402	EEF1A1	1	1	1	1	1	5
NM_001160134	KCNQ5	1	1	0	1	1	4			NM_001417	EIF4B	1	1	1	0	1	4
NM_001161522	KLHL2	1	1	1	0	1	4			NM_001854	COL11A1	1	1	1	0	1	4
NM_001163	APBA1	1	1	1	1	1	5			NM_001949	E2F3	1	1	1	0	1	4
NM_001164343	ZBTB20	1	1	1	0	1	4			NM_001963	EGF	1	1	1	1	1	5
NM_001164404	GOLGA6C	1	1	1	1	1	5			NM_002069	GNAI1	1	1	1	1	1	5
NM_001164468	TMED7-TICAM2	1	1	1	1	1	5			NM_002264	KPNA1	1	1	1	1	1	5
NM_001164469	TMED7-TICAM2	1	1	1	1	1	5			NM_002336	LRP6	1	1	1	0	1	4
NM_001164538	DISC1	1	1	1	1	1	5			NM_002393	MDM4	0	1	1	1	1	4
NM_001164541	DISC1	1	1	0	1	1	4			NM_002416	CXCL9	1	1	1	0	1	4
NM_001164547	DISC1	1	1	0	1	1	4			NM_002451	MTAP	1	1	1	0	1	4
NM_001164757	NOS1AP	1	1	0	1	1	4			NM_002577	PAK2	1	1	1	0	1	4
NM_001164776	ATXN3	1	1	0	1	1	4			NM_002736	PRKAR2B	1	1	1	0	1	4
NM_001164778	ATXN3	1	1	0	1	1	4			NM_002738	PRKCB	1	1	1	0	1	4
NM_001164779	ATXN3	1	1	0	1	1	4			NM_002886	RAP2B	1	1	1	0	1	4
NM_001164780	ATXN3	1	1	0	1	1	4			NM_003026	SH3GL2	1	1	1	0	1	4
NM_001164781	ATXN3	1	1	0	1	1	4			NM_003190	TAPBP	1	1	1	1	1	5
NM_001164811	PET117	1	1	1	0	1	4			NM_003396	WNT9B	1	1	1	0	1	4
NM_001165883	ZNF268	1	1	0	1	1	4			NM_003437	ZNF136	1	1	1	0	1	4
NM_001165884	ZNF268	1	1	1	1	1	5			NM_003478	CUL5	1	1	1	0	1	4
NM_001165885	ZNF268	1	1	0	1	1	4			NM_003615	SLC4A7	1	1	1	0	1	4
NM_001165886	ZNF268	1	1	0	1	1	4			NM_003729	RTCA	1	1	1	0	1	4
NM_001165887	ZNF268	1	1	0	1	1	4			NM_003919	SGCE	1	1	1	1	1	5
NM_001166161	PPP1R9A	1	1	1	0	1	4			NM_004175	SNRPD3	1	1	1	0	1	4
NM_001166271	SPATA13	1	1	1	0	1	4			NM_004288	CYTIP	1	1	1	0	1	4
NM_001166283	RGMA	1	1	0	1	1	4			NM_004549	NDUFC2	1	1	1	0	1	4
NM_001166286	RGMA	1	1	0	1	1	4			NM_004554	NFATC4	1	1	1	0	1	4
NM_001166287	RGMA	1	1	1	1	1	5			NM_004577	PSPH	1	1	1	0	1	4
NM_001166288	RGMA	1	1	0	1	1	4			NM_004619	TRAF5	1	1	0	1	1	4
NM_001166289	RGMA	1	1	0	1	1	4			NM_004663	RAB11A	0	1	1	1	1	4
NM_001167928	IL1RAP	1	1	0	1	1	4			NM_004721	MAP3K13	1	1	1	1	1	5
NM_001167929	IL1RAP	1	1	1	1	1	5			NM_004736	XPR1	1	1	1	1	1	5
NM_001168361	PCDH11X	1	1	1	0	1	4			NM_004843	IL27RA	0	1	1	1	1	4
NM_001168724	TMEM135	1	1	1	0	1	4			NM_004992	MECP2	1	1	1	0	1	4
NM_001170649	LAS1L	1	1	1	1	1	5			NM_005108	XYLB	1	1	1	0	1	4
NM_001170650	LAS1L	1	1	0	1	1	4			NM_005151	USP14	1	1	1	0	1	4
NM_001171167	CAMTA2	1	1	1	0	1	4			NM_005498	AP1M2	1	1	0	1	1	4
NM_001171933	CDH23	0	1	1	1	1	4			NM_005665	EVI5	1	1	1	0	1	4
NM_001172504	SLC6A2	0	1	1	1	1	4			NM_005709	USH1C	0	1	1	1	1	4
NM_001173982	CHST11	0	1	1	1	1	4			NM_005739	RASGRP1	1	1	1	0	1	4
NM_001174146	LMX1B	1	1	1	0	1	4			NM_005828	DCAF7	1	1	0	1	1	4
NM_001184900	CARD8	1	1	0	1	1	4			NM_005843	STAM2	1	1	1	0	1	4
NM_001184901	CARD8	1	1	1	1	1	5			NM_006080	SEMA3A	1	1	1	1	1	5
NM_001184902	CARD8	1	1	1	1	1	5			NM_006313	USP15	1	1	1	0	1	4
NM_001184903	CARD8	1	1	0	1	1	4			NM_006469	IVNS1ABP	1	1	1	0	1	4
NM_001191322	GREM1	1	1	1	0	1	4			NM_006482	DYRK2	1	1	1	0	1	4
NM_001193416	DDX3X	0	1	1	1	1	4			NM_006502	POLH	1	1	1	0	1	4
NM_001193451	TMTC1	1	1	0	1	1	4			NM_006767	LZTR1	0	1	1	1	1	4
NM_001193552	ZNF850	1	1	1	0	1	4			NM_006951	TAF5	1	1	1	1	1	5
NM_001194	HCN2	0	1	1	1	1	4			NM_006965	ZNF24	1	1	1	0	1	4
NM_001195014	CD4	1	1	0	1	1	4			NM_007107	SSR3	0	1	1	1	1	4
NM_001195015	CD4	1	1	0	1	1	4			NM_007123	USH2A	1	1	1	0	1	4
NM_001195016	CD4	1	1	0	1	1	4			NM_007315	STAT1	1	1	1	1	1	5
NM_001195017	CD4	1	1	0	1	1	4			NM_012444	SPO11	1	1	1	0	1	4
NM_001195303	RGS5	1	1	0	1	1	4			NM_012481	IKZF3	1	1	1	0	1	4
NM_001195388	FCRL5	1	1	0	1	1	4			NM_013276	SHPK	1	1	1	0	1	4
NM_001195597	SMLR1	1	1	1	0	1	4			NM_013381	TRHDE	1	1	1	0	1	4
NM_001195755	FFAR4	1	1	1	0	1	4			NM_013989	DIO2	1	1	1	1	1	5
NM_001198559	DNAJC27	1	1	0	1	1	4			NM_014028	OSTM1	1	1	1	1	1	5
NM_001198783	POU2F1	1	1	0	1	1	4			NM_014141	CNTNAP2	1	1	1	0	1	4
NM_001198786	POU2F1	1	1	0	1	1	4			NM_014233	UBTF	1	1	0	1	1	4
NM_001198815	MUC22	1	1	1	0	1	4			NM_014324	AMACR	1	1	1	1	1	5
NM_001199295	ZNF549	1	1	1	0	1	4			NM_014331	SLC7A11	1	1	1	0	1	4
NM_001199513	TGIF2	1	1	1	1	1	5			NM_014619	GRIK4	1	1	1	1	1	5
NM_001199514	TGIF2	1	1	0	1	1	4			NM_014682	ST18	1	1	1	0	1	4
NM_001199515	TGIF2	1	1	0	1	1	4			NM_014742	TM9SF4	0	1	1	1	1	4
NM_001199672	CALU	1	1	1	0	1	4			NM_014761	IST1	1	1	1	0	1	4
NM_001199673	CALU	1	1	1	0	1	4			NM_014776	GIT2	1	1	0	1	1	4
NM_001199782	POC1B-GALNT4	1	1	1	0	1	4			NM_014846	WASHC5	1	1	1	1	1	5
NM_001199786	FKBP1A	1	1	0	1	1	4			NM_014862	ARNT2	1	1	1	1	1	5
NM_001199803	CENPO	1	1	0	1	1	4			NM_014951	ZNF365	1	1	1	0	1	4
NM_001199816	GGCT	1	1	1	0	1	4			NM_015042	ZNF609	1	1	1	0	1	4
NM_001201329	PPP1R3B	1	1	0	1	1	4			NM_015088	TNRC6B	1	1	1	1	1	5
NM_001202412	ZNF559	1	1	1	0	1	4			NM_015210	MTCL1	1	1	1	0	1	4
NM_001203244	SEMA4G	1	1	1	1	1	5			NM_015288	JADE2	1	1	1	0	1	4
NM_001203246	GPBP1	1	1	0	1	1	4			NM_015297	PHF24	1	1	1	0	1	4
NM_001204266	GABRA4	1	1	1	1	1	5			NM_015317	PUM2	1	1	0	1	1	4
NM_001204267	GABRA4	1	1	0	1	1	4			NM_015481	ZNF385A	1	1	0	1	1	4
NM_001204316	PRLR	1	1	1	0	1	4			NM_015576	ERC2	1	1	1	0	1	4
NM_001204814	ZNF586	1	1	1	1	1	5			NM_015602	TOR1AIP1	1	1	1	0	1	4
NM_001204818	ZNF587B	1	1	1	1	1	5			NM_015617	PYGO1	1	1	1	1	1	5
NM_001204869	CCN4	1	1	1	0	1	4			NM_015912	FAM135B	1	1	1	0	1	4
NM_001205262	RAD54B	1	1	1	1	1	5			NM_015933	TMA7	1	1	1	1	1	5
NM_001220473	PPFIA2	1	1	1	1	1	5			NM_016040	TMED5	1	1	1	1	1	5
NM_001220474	PPFIA2	1	1	0	1	1	4			NM_016052	RRP15	1	1	1	1	1	5
NM_001220475	PPFIA2	1	1	0	1	1	4			NM_016059	PPIL1	1	1	1	0	1	4
NM_001220476	PPFIA2	1	1	0	1	1	4			NM_016217	HECA	1	1	1	0	1	4
NM_001220477	PPFIA2	1	1	0	1	1	4			NM_016269	LEF1	0	1	1	1	1	4
NM_001220478	PPFIA2	1	1	0	1	1	4			NM_016370	RAB9B	1	1	1	0	1	4
NM_001220479	PPFIA2	1	1	0	1	1	4			NM_016628	WAC	1	1	0	1	1	4
NM_001220480	PPFIA2	1	1	0	1	1	4			NM_016631	PAXBP1	1	1	1	0	1	4
NM_001242366	SLC46A1	1	1	0	1	1	4			NM_017435	SLCO1C1	1	1	1	0	1	4
NM_001242939	FAM47E-STBD1	1	1	1	0	1	4			NM_017640	CARMIL1	1	1	1	0	1	4
NM_001243767	BTF3L4	1	1	1	1	1	5			NM_017658	KLHL28	1	1	1	1	1	5
NM_001244683	PDE3A	1	1	1	0	1	4			NM_017759	INO80D	1	1	1	0	1	4
NM_001248006	TRIM3	0	1	1	1	1	4			NM_017832	ABITRAM	1	1	1	1	1	5
NM_001251987	TRDN	1	1	0	1	1	4			NM_017938	TMEM255A	1	1	1	0	1	4
NM_001252511	SOAT1	1	1	0	1	1	4			NM_017964	SLC30A6	1	1	1	1	1	5
NM_001252512	SOAT1	1	1	0	1	1	4			NM_018036	ATG2B	1	1	1	0	1	4
NM_001254748	RGS5	1	1	0	1	1	4			NM_018061	PRPF38B	0	1	1	1	1	4
NM_001254749	RGS5	1	1	0	1	1	4			NM_018087	NDC1	1	1	1	0	1	4
NM_001256021	TRDN	1	1	1	0	1	4			NM_018155	SLC25A36	0	1	1	1	1	4
NM_001256046	C19orf12	1	1	1	1	1	5			NM_018169	RESF1	0	1	1	1	1	4
NM_001256047	C19orf12	1	1	0	1	1	4			NM_018233	OGFOD1	1	1	1	0	1	4
NM_001256141	FSBP	1	1	1	1	1	5			NM_018326	GIMAP4	1	1	1	0	1	4
NM_001256411	RAB18	1	1	1	0	1	4			NM_018362	LIN7C	1	1	1	0	1	4
NM_001256967	CCDC51	1	1	1	0	1	4			NM_018638	ETNK1	0	1	1	1	1	4
NM_001257135	LIF	1	1	1	0	1	4			NM_019072	SGTB	1	1	1	0	1	4
NM_001257408	IKZF3	1	1	0	1	1	4			NM_020132	AGPAT3	1	1	1	0	1	4
NM_001257409	IKZF3	1	1	0	1	1	4			NM_020696	KIAA1143	1	1	1	0	1	4
NM_001257410	IKZF3	1	1	0	1	1	4			NM_020704	STRIP2	1	1	1	0	1	4
NM_001257411	IKZF3	1	1	0	1	1	4			NM_020709	PNMA8B	1	1	1	1	1	5
NM_001257412	IKZF3	1	1	0	1	1	4			NM_020717	SHROOM4	1	1	1	1	1	5
NM_001257413	IKZF3	1	1	0	1	1	4			NM_020864	NYAP2	1	1	1	0	1	4
NM_001257414	IKZF3	1	1	0	1	1	4			NM_020873	LRRN1	1	1	1	0	1	4
NM_001258401	SLC4A8	1	1	1	1	1	5			NM_021067	GINS1	1	1	1	0	1	4
NM_001258403	SLC4A8	1	1	1	0	1	4			NM_021072	HCN1	1	1	1	0	1	4
NM_001267050	GPR155	1	1	0	1	1	4			NM_021083	XK	1	1	1	0	1	4
NM_001267051	GPR155	1	1	0	1	1	4			NM_021135	RPS6KA2	1	1	1	0	1	4
NM_001271904	GSKIP	1	1	0	1	1	4			NM_021148	ZNF273	1	1	1	0	1	4
NM_001271905	GSKIP	1	1	1	1	1	5			NM_021161	KCNK10	0	1	1	1	1	4
NM_001271906	GSKIP	1	1	0	1	1	4			NM_021927	GUF1	1	1	1	0	1	4
NM_001276385	ICE2	1	1	1	0	1	4			NM_022114	PRDM16	1	1	1	0	1	4
NM_001277090	ZNF550	1	1	0	1	1	4			NM_022458	LMBR1	0	1	1	1	1	4
NM_001277091	ZNF550	1	1	1	1	1	5			NM_022728	NEUROD6	1	1	1	0	1	4
NM_001277092	ZNF550	1	1	0	1	1	4			NM_022753	S100PBP	1	1	1	1	1	5
NM_001277120	ZNF468	1	1	1	1	1	5			NM_022894	PAPOLG	0	1	1	1	1	4
NM_001277308	GOLGA8O	1	1	1	0	1	4			NM_024093	C2orf49	1	1	1	0	1	4
NM_001277308	GOLGA8Q	1	1	1	0	1	4			NM_024573	ARMT1	1	1	1	1	1	5
NM_001278064	GRM1	1	1	1	0	1	4			NM_024734	CLMN	1	1	1	0	1	4
NM_001278065	GRM1	1	1	0	1	1	4			NM_024754	PTCD2	1	1	1	1	1	5
NM_001278066	GRM1	1	1	0	1	1	4			NM_024762	ZNF552	1	1	1	0	1	4
NM_001278067	GRM1	1	1	1	0	1	4			NM_024792	TLCD3A	1	1	1	0	1	4
NM_001278268	TNFRSF11A	1	1	1	0	1	4			NM_024808	BORA	1	1	1	1	1	5
NM_001278357	FRS2	1	1	1	0	1	4			NM_025059	CCDC170	1	1	1	0	1	4
NM_001278469	MON2	1	1	1	0	1	4			NM_025107	MYCT1	0	1	1	1	1	4
NM_001278472	MON2	1	1	1	0	1	4			NM_025152	NUBPL	1	1	1	0	1	4
NM_001278649	OSBPL2	1	1	1	0	1	4			NM_030958	SLCO5A1	1	1	1	0	1	4
NM_001281746	MLIP	1	1	1	1	1	5			NM_031244	SIRT5	1	1	1	0	1	4
NM_001282440	GNA12	1	1	0	1	1	4			NM_032124	HDHD2	0	1	1	1	1	4
NM_001282441	GNA12	1	1	0	1	1	4			NM_032504	UNC80	1	1	1	0	1	4
NM_001282468	GOLGA8M	1	1	1	0	1	4			NM_032557	USP38	1	1	1	1	1	5
NM_001282484	GOLGA8R	1	1	1	0	1	4			NM_032581	FAM126A	1	1	1	0	1	4
NM_001282490	GOLGA8H	1	1	1	0	1	4			NM_032892	FRMD5	1	1	1	0	1	4
NM_001282493	GOLGA8K	1	1	1	0	1	4			NM_033088	STRIP1	0	1	1	1	1	4
NM_001282493	GOLGA8T	1	1	1	0	1	4			NM_033540	MFN1	1	1	1	0	1	4
NM_001282494	GOLGA8N	1	1	1	0	1	4			NM_052961	SLC26A8	1	1	1	0	1	4
NM_001282536	PPFIA2	1	1	0	1	1	4			NM_057169	GIT2	1	1	1	1	1	5
NM_001282704	PDIA6	1	1	0	1	1	4			NM_057170	GIT2	1	1	0	1	1	4
NM_001282705	PDIA6	1	1	0	1	1	4			NM_080927	DCBLD2	1	1	1	0	1	4
NM_001282706	PDIA6	1	1	0	1	1	4			NM_100264	WAC	1	1	1	1	1	5
NM_001282707	PDIA6	1	1	0	1	1	4			NM_100486	WAC	1	1	0	1	1	4
NM_001282723	LDAH	1	1	1	0	1	4			NM_133330	NSD2	1	1	1	0	1	4
NM_001282914	TCAIM	1	1	1	0	1	4			NM_133509	RAD51B	1	1	1	1	1	5
NM_001282929	C19orf12	1	1	0	1	1	4			NM_133646	MAP3K20	1	1	1	0	1	4
NM_001282930	C19orf12	1	1	0	1	1	4			NM_134442	CREB1	1	1	1	0	1	4
NM_001282931	C19orf12	1	1	0	1	1	4			NM_138343	KLC4	1	1	1	0	1	4
NM_001284331	POLM	1	1	1	1	1	5			NM_138409	MRAP2	1	1	1	1	1	5
NM_001284514	IKZF3	1	1	0	1	1	4			NM_138991	BACE2	1	1	1	0	1	4
NM_001284515	IKZF3	1	1	0	1	1	4			NM_138992	BACE2	1	1	1	0	1	4
NM_001284516	IKZF3	1	1	0	1	1	4			NM_139012	MAPK14	1	1	0	1	1	4
NM_001286106	ATG5	1	1	1	1	1	5			NM_139014	MAPK14	1	1	1	1	1	5
NM_001286107	ATG5	1	1	0	1	1	4			NM_139052	TAF5	1	1	0	1	1	4
NM_001286108	ATG5	1	1	0	1	1	4			NM_139164	STARD4	1	1	1	0	1	4
NM_001286111	ATG5	1	1	1	1	1	5			NM_139321	ATRN	1	1	1	0	1	4
NM_001286235	SLC2A14	1	1	1	0	1	4			NM_145115	ZSCAN25	0	1	1	1	1	4
NM_001286635	C6orf89	1	1	1	0	1	4			NM_145287	ZNF519	1	1	1	1	1	5
NM_001286691	MLLT3	1	1	0	1	1	4			NM_145759	TRAF5	1	1	0	1	1	4
NM_001287221	RPS6KC1	1	1	1	0	1	4			NM_152381	XIRP2	1	1	1	0	1	4
NM_001288973	ADAM12	0	1	1	1	1	4			NM_152419	HGSNAT	1	1	1	0	1	4
NM_001289108	CIAO2A	1	1	1	0	1	4			NM_152424	AMER1	1	1	1	0	1	4
NM_001291823	KLRF1	1	1	1	0	1	4			NM_152553	RNF217	1	1	1	0	1	4
NM_001291861	IGF2	1	1	1	1	1	5			NM_152573	RASEF	1	1	1	0	1	4
NM_001291862	IGF2	1	1	0	1	1	4			NM_152663	RALGPS2	1	1	1	0	1	4
NM_001291869	IGF2BP2	1	1	0	1	1	4			NM_152695	ZNF449	1	1	1	0	1	4
NM_001291872	IGF2BP2	1	1	0	1	1	4			NM_152999	STEAP2	1	1	1	0	1	4
NM_001291873	IGF2BP2	1	1	0	1	1	4			NM_153023	SPATA13	1	1	0	1	1	4
NM_001291874	IGF2BP2	1	1	0	1	1	4			NM_153252	BRWD3	1	1	1	0	1	4
NM_001291875	IGF2BP2	1	1	0	1	1	4			NM_153487	MDGA1	1	1	0	1	1	4
NM_001293092	GNA12	1	1	0	1	1	4			NM_153648	SLC24A4	1	1	1	0	1	4
NM_001293163	NRF1	1	1	0	1	1	4			NM_153676	USH1C	0	1	1	1	1	4
NM_001293164	NRF1	1	1	0	1	1	4			NM_153714	C10orf67	1	1	1	0	1	4
NM_001297564	TCEANC	1	1	1	0	1	4			NM_172004	CLECL1	1	1	1	1	1	5
NM_001297569	ZNF124	1	1	1	0	1	4			NM_172037	RDH10	1	1	1	1	1	5
NM_001297619	ZFP14	1	1	0	1	1	4			NM_172209	TAPBP	1	1	0	1	1	4
NM_001297642	C1RL	1	1	1	0	1	4			NM_172362	KCNH1	1	1	1	0	1	4
NM_001300741	NUDT12	1	1	0	1	1	4			NM_173485	TSHZ2	1	1	1	0	1	4
NM_001300824	PRDM5	1	1	1	0	1	4			NM_173538	CNBD1	1	1	1	0	1	4
NM_001300832	FRMD8	1	1	0	1	1	4			NM_173554	CABCOCO1	1	1	1	1	1	5
NM_001300833	FRMD8	1	1	0	1	1	4			NM_173566	PRR14L	1	1	1	0	1	4
NM_001300947	CPSF6	1	1	0	1	1	4			NM_173582	PGM2L1	1	1	1	0	1	4
NM_001303097	HIP1R	1	1	0	1	1	4			NM_174908	CCDC50	1	1	1	0	1	4
NM_001303099	HIP1R	1	1	0	1	1	4			NM_175834	KRT79	0	1	1	1	1	4
NM_001303411	RPRD1A	1	1	0	1	1	4			NM_175922	PRR18	1	1	1	1	1	5
NM_001304336	ZNF773	1	1	0	1	1	4			NM_176818	GATC	1	1	1	0	1	4
NM_001304447	WSCD2	0	1	1	1	1	4			NM_178006	STARD13	1	1	1	0	1	4
NM_001304522	VIPR2	1	1	1	0	1	4			NM_178140	PDZD2	1	1	1	0	1	4
NM_001304957	CCDC92	1	1	0	1	1	4			NM_178826	ANO4	1	1	1	1	1	5
NM_001304958	CCDC92	1	1	1	1	1	5			NM_181719	TMCO4	1	1	1	1	1	5
NM_001304959	CCDC92	1	1	0	1	1	4			NM_181787	DPY19L4	1	1	1	1	1	5
NM_001304960	CCDC92	1	1	0	1	1	4			NM_181836	TMED7	1	1	1	0	1	4
NM_001304961	CCDC92	1	1	0	1	1	4			NM_182606	TMPRSS11A	1	1	0	1	1	4
NM_001305033	ZNF33B	1	1	0	1	1	4			NM_182826	SCARA3	1	1	1	0	1	4
NM_001305035	ZNF33B	1	1	0	1	1	4			NM_183238	ZNF605	1	1	1	0	1	4
NM_001305036	ZNF33B	1	1	0	1	1	4			NM_183416	KIF1B	1	1	1	0	1	4
NM_001305037	ZNF33B	1	1	0	1	1	4			NM_194293	XIRP1	1	1	1	1	1	5
NM_001305038	ZNF33B	1	1	0	1	1	4			NM_198124	CSMD3	1	1	1	0	1	4
NM_001305039	ZNF33B	1	1	0	1	1	4			NM_198149	SHISA4	1	1	1	1	1	5
NM_001305040	ZNF33B	1	1	0	1	1	4			NM_198450	APOOL	1	1	1	0	1	4
NM_001305206	ZFP90	1	1	0	1	1	4			NM_199231	GDNF	1	1	0	1	1	4
NM_001305207	ZFP90	1	1	0	1	1	4			NM_201262	DNAJC12	1	1	1	0	1	4
NM_001305208	ZFP90	1	1	0	1	1	4			NM_201631	TGM5	0	1	1	1	1	4
NM_001306197	GPX8	1	1	0	1	1	4			NM_203382	AMACR	1	1	1	1	1	5
NM_001306198	GPX8	1	1	1	1	1	5			NM_207032	EDN3	1	1	1	0	1	4
NM_001306201	GPX8	1	1	0	1	1	4			NM_207034	EDN3	1	1	1	0	1	4
NM_001310	CREBL2	0	1	1	1	1	4
NM_001317027	ZNF418	1	1	0	1	1	4
NM_001317028	ZNF418	1	1	0	1	1	4
NM_001317029	ZNF418	1	1	0	1	1	4
NM_001317030	ZNF418	1	1	0	1	1	4
NM_001317836	PCGF3	1	1	0	1	1	4
NM_001317915	RAB3C	1	1	0	1	1	4
NM_001318002	ZNF584	1	1	0	1	1	4
NM_001318005	ZNF514	1	1	0	1	1	4
NM_001318475	ZFP1	1	1	0	1	1	4
NM_001318476	ZFP1	1	1	0	1	1	4
NM_001318933	ADAM11	1	1	0	1	1	4
NM_001319072	SACM1L	1	1	0	1	1	4
NM_001319073	SACM1L	1	1	0	1	1	4
NM_001319204	POMC	1	1	0	1	1	4
NM_001319205	POMC	1	1	0	1	1	4
NM_001319238	ZC3H11A	1	1	0	1	1	4
NM_001319239	ZC3H11A	1	1	0	1	1	4
NM_001319652	OSBPL8	1	1	0	1	1	4
NM_001319653	OSBPL8	1	1	0	1	1	4
NM_001319655	OSBPL8	1	1	0	1	1	4
NM_001349	DARS1	0	1	1	1	1	4
NM_001386	DPYSL2	1	1	1	0	1	4
NM_001400	S1PR1	1	1	1	0	1	4
NM_001493	GDI1	1	1	1	0	1	4
NM_001497	B4GALT1	1	1	1	0	1	4
NM_001503	GPLD1	1	1	1	0	1	4
NM_001619	GRK2	1	1	1	0	1	4
NM_001621	AHR	1	1	1	1	1	5
NM_001656	TRIM23	1	1	1	0	1	4
NM_001663	ARF6	1	1	1	1	1	5
NM_001778	CD48	1	1	1	1	1	5
NM_001830	CLCN4	1	1	1	0	1	4
NM_001856	COL16A1	0	1	1	1	1	4
NM_002010	FGF9	1	1	1	1	1	5
NM_002033	FUT4	0	1	1	1	1	4
NM_002035	KDSR	0	1	1	1	1	4
NM_002077	GOLGA1	1	1	1	0	1	4
NM_002147	HOXB5	1	1	1	0	1	4
NM_002182	IL1RAP	1	1	0	1	1	4
NM_002204	ITGA3	1	1	1	0	1	4
NM_002223	ITPR2	1	1	1	0	1	4
NM_002249	KCNN3	1	1	1	0	1	4
NM_002264	KPNA1	1	1	1	0	1	4
NM_002265	KPNB1	1	1	1	0	1	4
NM_002309	LIF	1	1	1	0	1	4
NM_002312	LIG4	1	1	1	0	1	4
NM_002334	LRP4	0	1	1	1	1	4
NM_002390	ADAM11	1	1	1	1	1	5
NM_002446	MAP3K10	1	1	1	1	1	5
NM_002451	MTAP	1	1	1	0	1	4
NM_002524	NRAS	1	1	1	0	1	4
NM_002538	OCLN	1	1	1	0	1	4
NM_002655	PLAG1	1	1	1	0	1	4
NM_002697	POU2F1	1	1	1	1	1	5
NM_002718	PPP2R3A	1	1	1	0	1	4
NM_002728	PRG2	1	1	1	0	1	4
NM_002794	PSMB2	1	1	1	0	1	4
NM_002928	RGS16	1	1	1	0	1	4
NM_002949	MRPL12	1	1	1	1	1	5
NM_002990	CCL22	1	1	1	1	1	5
NM_003028	SHB	1	1	1	0	1	4
NM_003081	SNAP25	1	1	0	1	1	4
NM_003101	SOAT1	1	1	1	1	1	5
NM_003128	SPTBN1	1	1	1	1	1	5
NM_003155	STC1	1	1	1	1	1	5
NM_003162	STRN	1	1	1	0	1	4
NM_003242	TGFBR2	1	1	0	1	1	4
NM_003417	ZNF264	1	1	1	0	1	4
NM_003421	ZNF37A	1	1	1	0	1	4
NM_003437	ZNF136	1	1	1	0	1	4
NM_003440	ZNF140	1	1	1	0	1	4
NM_003483	HMGA2	1	1	1	0	1	4
NM_003617	RGS5	1	1	1	1	1	5
NM_003625	PPFIA2	1	1	1	1	1	5
NM_003714	STC2	1	1	1	1	1	5
NM_003740	KCNK5	0	1	1	1	1	4
NM_003774	GALNT4	1	1	1	0	1	4
NM_003820	TNFRSF14	0	1	1	1	1	4
NM_003882	CCN4	1	1	1	0	1	4
NM_003940	USP13	1	1	1	0	1	4
NM_003943	STBD1	1	1	1	0	1	4
NM_003958	RNF8	1	1	1	0	1	4
NM_004027	INPP4A	1	1	1	0	1	4
NM_004060	CCNG1	1	1	1	1	1	5
NM_004236	COPS2	1	1	1	1	1	5
NM_004257	TGFBRAP1	1	1	1	0	1	4
NM_004396	DDX5	0	1	1	1	1	4
NM_004412	TRDMT1	1	1	1	0	1	4
NM_004430	EGR3	1	1	1	0	1	4
NM_004459	BPTF	1	1	1	0	1	4
NM_004488	GP5	1	1	1	0	1	4
NM_004529	MLLT3	1	1	1	1	1	5
NM_004554	NFATC4	0	1	1	1	1	4
NM_004620	TRAF6	0	1	1	1	1	4
NM_004621	TRPC6	1	1	1	1	1	5
NM_004645	COIL	1	1	1	1	1	5
NM_004679	VCY	1	1	1	0	1	4
NM_004726	REPS2	1	1	1	1	1	5
NM_004808	NMT2	0	1	1	1	1	4
NM_004849	ATG5	1	1	0	1	1	4
NM_004884	IGDCC3	1	1	1	1	1	5
NM_004904	CREB5	1	1	0	1	1	4
NM_004993	ATXN3	1	1	0	1	1	4
NM_005011	NRF1	1	1	0	1	1	4
NM_005036	PPARA	1	1	0	1	1	4
NM_005044	PRKX	0	1	1	1	1	4
NM_005049	PWP2	0	1	1	1	1	4
NM_005126	NR1D2	1	1	1	0	1	4
NM_005181	CA3	1	1	1	1	1	5
NM_005192	CDKN3	1	1	1	0	1	4
NM_005316	GTF2H1	1	1	1	0	1	4
NM_005436	CCDC6	1	1	1	0	1	4
NM_005523	HOXA11	1	1	1	0	1	4
NM_005570	LMAN1	0	1	1	1	1	4
NM_005587	MEF2A	0	1	1	1	1	4
NM_005647	TBL1X	1	1	0	1	1	4
NM_005668	ST8SIA4	1	1	1	0	1	4
NM_005742	PDIA6	1	1	1	1	1	5
NM_005744	ARIH1	1	1	1	1	1	5
NM_005763	AASS	1	1	0	1	1	4
NM_005808	CTDSPL	1	1	1	1	1	5
NM_005864	EFS	1	1	1	0	1	4
NM_005993	TBCD	1	1	1	0	1	4
NM_006005	WFS1	0	1	1	1	1	4
NM_006099	PIAS3	1	1	1	1	1	5
NM_006141	DYNC1LI2	1	1	1	0	1	4
NM_006206	PDGFRA	1	1	1	0	1	4
NM_006287	TFPI	1	1	0	1	1	4
NM_006315	PCGF3	1	1	1	1	1	5
NM_006343	MERTK	1	1	1	0	1	4
NM_006368	CREB3	1	1	1	0	1	4
NM_006371	CRTAP	1	1	1	0	1	4
NM_006379	SEMA3C	1	1	1	0	1	4
NM_006409	ARPC1A	1	1	1	0	1	4
NM_006489	NOVA1	1	1	1	0	1	4
NM_006504	PTPRE	1	1	1	0	1	4
NM_006540	NCOA2	1	1	1	0	1	4
NM_006548	IGF2BP2	1	1	1	1	1	5
NM_006581	FUT9	1	1	1	1	1	5
NM_006599	NFAT5	1	1	1	0	1	4
NM_006918	SC5D	1	1	1	0	1	4
NM_006931	SLC2A3	1	1	1	0	1	4
NM_006933	SLC5A3	1	1	1	0	1	4
NM_006936	SUMO3	1	1	1	0	1	4
NM_006955	ZNF33B	1	1	1	1	1	5
NM_007006	NUDT21	1	1	1	1	1	5
NM_007007	CPSF6	1	1	1	1	1	5
NM_007038	ADAMTS5	1	1	1	0	1	4
NM_007041	ATE1	1	1	1	0	1	4
NM_007085	FSTL1	1	1	1	0	1	4
NM_007114	TMF1	1	1	1	0	1	4
NM_007129	ZIC2	1	1	1	1	1	5
NM_007144	PCGF2	1	1	0	1	1	4
NM_007220	CA5B	1	1	1	0	1	4
NM_007353	GNA12	1	1	1	1	1	5
NM_007373	SHOC2	1	1	1	0	1	4
NM_007375	TARDBP	1	1	1	1	1	5
NM_012142	CCNDBP1	1	1	1	0	1	4
NM_012194	KIAA1549L	1	1	1	0	1	4
NM_012238	SIRT1	1	1	1	0	1	4
NM_012258	HEY1	1	1	1	0	1	4
NM_012259	HEY2	1	1	0	1	1	4
NM_012345	NUFIP1	1	1	1	0	1	4
NM_012388	BLOC1S6	1	1	1	0	1	4
NM_012424	RPS6KC1	1	1	1	0	1	4
NM_012481	IKZF3	1	1	1	1	1	5
NM_013239	PPP2R3B	0	1	1	1	1	4
NM_013284	POLM	1	1	0	1	1	4
NM_013324	CISH	1	1	1	1	1	5
NM_013452	VCX	1	1	1	0	1	4
NM_014016	SACM1L	1	1	1	1	1	5
NM_014046	MRPS18B	1	1	1	0	1	4
NM_014141	CNTNAP2	1	1	1	0	1	4
NM_014212	HOXC11	1	1	1	0	1	4
NM_014218	KIR2DS1	1	1	1	0	1	4
NM_014218	KIR2DL1	1	1	1	0	1	4
NM_014285	EXOSC2	0	1	1	1	1	4
NM_014319	LEMD3	0	1	1	1	1	4
NM_014406	CCT8L2	1	1	1	1	1	5
NM_014426	SNX5	1	1	1	0	1	4
NM_014496	RPS6KA6	1	1	1	1	1	5
NM_014572	LATS2	1	1	1	1	1	5
NM_014584	ERO1A	1	1	1	0	1	4
NM_014687	RUBCN	1	1	0	1	1	4
NM_014692	SEC14L5	1	1	1	1	1	5
NM_014697	NOS1AP	1	1	1	1	1	5
NM_014702	KIAA0408	1	1	1	1	1	5
NM_014734	SUSD6	1	1	1	0	1	4
NM_014737	RASSF2	1	1	1	0	1	4
NM_014827	ZC3H11A	1	1	0	1	1	4
NM_014835	OSBPL2	1	1	1	0	1	4
NM_014867	KBTBD11	1	1	1	0	1	4
NM_014959	CARD8	1	1	0	1	1	4
NM_014967	FAN1	1	1	1	0	1	4
NM_014974	DIP2C	1	1	1	1	1	5
NM_015036	ENDOD1	1	1	1	0	1	4
NM_015056	RRP1B	1	1	1	1	1	5
NM_015071	ARHGAP26	1	1	0	1	1	4
NM_015085	RAP1GAP2	0	1	1	1	1	4
NM_015088	TNRC6B	1	1	1	0	1	4
NM_015138	RTF1	0	1	1	1	1	4
NM_015141	GPD1L	1	1	1	0	1	4
NM_015190	DNAJC9	1	1	1	0	1	4
NM_015191	SIK2	0	1	1	1	1	4
NM_015297	PHF24	0	1	1	1	1	4
NM_015308	FNBP4	1	1	1	0	1	4
NM_015310	PSD3	1	1	1	1	1	5
NM_015352	POFUT1	1	1	1	0	1	4
NM_015423	AASDHPPT	0	1	1	1	1	4
NM_015458	MTMR9	1	1	1	0	1	4
NM_015535	SPATS2L	0	1	1	1	1	4
NM_015570	AUTS2	1	1	1	1	1	5
NM_015879	ST8SIA3	1	1	1	0	1	4
NM_015913	TXNDC12	1	1	1	0	1	4
NM_016042	EXOSC3	1	1	1	0	1	4
NM_016070	MRPS23	1	1	1	1	1	5
NM_016076	DESI2	1	1	1	0	1	4
NM_016275	SELENOT	1	1	1	0	1	4
NM_016297	PCYOX1	1	1	1	1	1	5
NM_016351	ADAM22	0	1	1	1	1	4
NM_016378	VCX2	1	1	1	0	1	4
NM_016379	VCX3A	1	1	1	0	1	4
NM_016472	GSKIP	1	1	0	1	1	4
NM_016544	DNAJC27	1	1	1	1	1	5
NM_016546	C1RL	1	1	1	0	1	4
NM_016598	ZDHHC3	1	1	1	1	1	5
NM_016612	SLC25A37	1	1	1	0	1	4
NM_016630	SPG21	1	1	1	1	1	5
NM_016848	SHC3	0	1	1	1	1	4
NM_016932	SIX2	1	1	1	0	1	4
NM_017412	FZD3	0	1	1	1	1	4
NM_017628	TET2	1	1	1	0	1	4
NM_017629	AGO4	1	1	1	1	1	5
NM_017649	CNNM2	1	1	1	0	1	4
NM_017652	ZNF586	1	1	0	1	1	4
NM_017759	INO80D	1	1	1	0	1	4
NM_017776	KRBOX4	1	1	0	1	1	4
NM_017780	CHD7	1	1	1	0	1	4
NM_017847	ODR4	1	1	1	0	1	4
NM_017893	SEMA4G	1	1	1	1	1	5
NM_017905	TMCO3	1	1	1	1	1	5
NM_017931	TTC38	0	1	1	1	1	4
NM_017938	TMEM255A	1	1	1	1	1	5
NM_017943	FBXO34	1	1	1	1	1	5
NM_017987	RUFY2	1	1	1	1	1	5
NM_018046	AGGF1	1	1	1	1	1	5
NM_018169	RESF1	1	1	1	1	1	5
NM_018170	RPRD1A	1	1	1	1	1	5
NM_018190	BBS7	1	1	1	0	1	4
NM_018241	TMEM184C	1	1	1	0	1	4
NM_018263	ASXL2	1	1	1	1	1	5
NM_018361	AGPAT5	1	1	1	0	1	4
NM_018370	DRAM1	1	1	1	0	1	4
NM_018376	NIPSNAP3B	1	1	1	0	1	4
NM_018400	SCN3B	1	1	1	0	1	4
NM_018518	MCM10	1	1	1	0	1	4
NM_018602	DNAJA4	1	1	1	0	1	4
NM_018699	PRDM5	1	1	1	0	1	4
NM_018941	CLN8	1	1	1	0	1	4
NM_019001	XRN1	1	1	1	0	1	4
NM_019022	TMX3	1	1	1	0	1	4
NM_019106	SEPTIN3	1	1	1	1	1	5
NM_019842	KCNQ5	1	1	1	1	1	5
NM_020211	RGMA	1	1	0	1	1	4
NM_020225	STOX2	0	1	1	1	1	4
NM_020247	COQ8A	1	1	0	1	1	4
NM_020340	ARFGEF3	1	1	1	0	1	4
NM_020354	ENTPD7	1	1	1	1	1	5
NM_020455	ADGRG6	1	1	1	0	1	4
NM_020689	SLC24A3	1	1	1	0	1	4
NM_020760	HECW2	1	1	1	0	1	4
NM_020781	ZNF398	1	1	0	1	1	4
NM_020823	TMEM181	0	1	1	1	1	4
NM_020828	ZFP28	0	1	1	1	1	4
NM_020841	OSBPL8	1	1	0	1	1	4
NM_020848	JCAD	1	1	1	1	1	5
NM_020899	ZBTB4	1	1	0	1	1	4
NM_020910	KIAA1549	1	1	1	0	1	4
NM_020917	ZFP14	1	1	1	1	1	5
NM_020935	USP37	1	1	1	0	1	4
NM_020949	SLC7A14	1	1	1	0	1	4
NM_021030	ZNF14	1	1	1	1	1	5
NM_021033	RAP2A	0	1	1	1	1	4
NM_021239	RBM25	0	1	1	1	1	4
NM_021634	RXFP1	0	1	1	1	1	4
NM_021649	TICAM2	1	1	0	1	1	4
NM_021809	TGIF2	1	1	0	1	1	4
NM_021925	LDAH	1	1	1	0	1	4
NM_021957	GYS2	1	1	1	0	1	4
NM_022048	CSNK1G1	1	1	1	0	1	4
NM_022062	PKNOX2	1	1	1	1	1	5
NM_022337	RAB38	1	1	1	0	1	4
NM_022817	PER2	1	1	1	0	1	4
NM_022913	GPBP1	1	1	0	1	1	4
NM_023112	OTUB2	0	1	1	1	1	4
NM_024051	GGCT	1	1	1	0	1	4
NM_024052	GID4	1	1	1	0	1	4
NM_024106	ZNF426	1	1	1	0	1	4
NM_024322	CENPO	1	1	0	1	1	4
NM_024548	CEP97	1	1	1	0	1	4
NM_024576	OGFRL1	1	1	1	0	1	4
NM_024590	ARSJ	1	1	1	1	1	5
NM_024607	PPP1R3B	1	1	1	1	1	5
NM_024611	ICE2	1	1	1	0	1	4
NM_024620	ZNF329	1	1	1	0	1	4
NM_024702	ZNF750	1	1	1	0	1	4
NM_024734	CLMN	0	1	1	1	1	4
NM_024776	PEAK1	1	1	1	1	1	5
NM_024881	SLC35E1	1	1	1	1	1	5
NM_025134	CHD9	1	1	1	0	1	4
NM_025136	OPA3	1	1	1	0	1	4
NM_025140	CCDC92	1	1	0	1	1	4
NM_025260	MPIG6B	1	1	1	1	1	5
NM_030660	ATXN3	1	1	0	1	1	4
NM_030780	SLC25A32	1	1	1	0	1	4
NM_030927	TSPAN14	1	1	1	0	1	4
NM_030964	SPRY4	1	1	1	0	1	4
NM_031206	LAS1L	1	1	0	1	1	4
NM_031281	FCRL5	1	1	1	1	1	5
NM_031427	DNAL1	1	1	1	0	1	4
NM_031438	NUDT12	1	1	1	1	1	5
NM_031448	C19orf12	1	1	1	1	1	5
NM_031461	CRISPLD1	1	1	1	0	1	4
NM_031904	FRMD8	1	1	1	1	1	5
NM_031949	TTLL2	1	1	1	1	1	5
NM_032120	RBM48	1	1	1	0	1	4
NM_032178	SLC7A6OS	1	1	1	0	1	4
NM_032410	HOOK3	1	1	1	1	1	5
NM_032415	CARD11	1	1	1	0	1	4
NM_032517	LYZL1	1	1	1	0	1	4
NM_032538	TTBK1	1	1	1	1	1	5
NM_032621	BEX2	1	1	1	0	1	4
NM_032638	GATA2	1	1	1	0	1	4
NM_032682	FOXP1	1	1	1	0	1	4
NM_032788	ZNF514	1	1	1	1	1	5
NM_032804	ADO	1	1	1	1	1	5
NM_032809	MIGA2	1	1	1	0	1	4
NM_032811	TBRG1	1	1	1	0	1	4
NM_032812	PLXDC2	1	1	1	0	1	4
NM_032819	ZNF341	0	1	1	1	1	4
NM_032826	SLC35B4	1	1	1	1	1	5
NM_032843	FIBCD1	1	1	0	1	1	4
NM_032969	PCDH11X	1	1	1	0	1	4
NM_033132	ZIC5	1	1	1	1	1	5
NM_033213	ZNF670	1	1	1	0	1	4
NM_033224	PURB	1	1	1	0	1	4
NM_033334	NR6A1	0	1	1	1	1	4
NM_033656	BRWD1	1	1	1	0	1	4
NM_052831	SLC18B1	1	1	1	0	1	4
NM_053053	TADA1	1	1	1	0	1	4
NM_080603	ZSWIM1	1	1	1	0	1	4
NM_080652	TMEM41A	0	1	1	1	1	4
NM_080669	SLC46A1	1	1	0	1	1	4
NM_080819	GPR78	1	1	1	0	1	4
NM_130759	GIMAP1	1	1	1	0	1	4
NM_130811	SNAP25	1	1	1	1	1	5
NM_133460	ZNF418	1	1	0	1	1	4
NM_134442	CREB1	1	1	1	0	1	4
NM_138272	MPIG6B	1	1	0	1	1	4
NM_138273	MPIG6B	1	1	1	1	1	5
NM_138274	MPIG6B	1	1	0	1	1	4
NM_138275	MPIG6B	1	1	0	1	1	4
NM_138277	MPIG6B	1	1	1	1	1	5
NM_138316	PANK1	1	1	1	0	1	4
NM_138400	NOM1	1	1	1	0	1	4
NM_138409	MRAP2	0	1	1	1	1	4
NM_138450	ARL11	1	1	1	0	1	4
NM_138453	RAB3C	1	1	1	1	1	5
NM_138494	ZNF655	1	1	0	1	1	4
NM_138635	H2AZ2	1	1	1	0	1	4
NM_139244	STXBP5	1	1	1	0	1	4
NM_139281	WDR36	1	1	0	1	1	4
NM_144499	GNAT1	1	1	1	0	1	4
NM_144578	MAPK1IP1L	1	1	1	0	1	4
NM_144599	NIPA1	1	1	1	1	1	5
NM_144665	SESN3	1	1	1	0	1	4
NM_144681	CCDC42	1	1	1	1	1	5
NM_144775	SMCR8	1	1	1	0	1	4
NM_145055	C18orf25	1	1	0	1	1	4
NM_145071	CISH	1	1	0	1	1	4
NM_145262	GLYCTK	1	1	1	1	1	5
NM_145691	ATPAF2	1	1	1	1	1	5
NM_145695	DGKB	1	1	1	0	1	4
NM_145733	SEPTIN3	1	1	1	1	1	5
NM_145808	MTPN	1	1	1	0	1	4
NM_152262	ZNF439	1	1	1	0	1	4
NM_152265	BTF3L4	1	1	1	1	1	5
NM_152293	TADA2B	1	1	1	0	1	4
NM_152379	C1orf131	0	1	1	1	1	4
NM_152388	TMEM237	1	1	1	0	1	4
NM_152462	SLC35G3	1	1	1	0	1	4
NM_152529	GPR155	1	1	1	1	1	5
NM_152605	ZNF781	1	1	1	1	1	5
NM_152703	SAMD9L	1	1	1	0	1	4
NM_152727	CPNE2	1	1	1	0	1	4
NM_152758	YTHDF3	1	1	1	0	1	4
NM_152787	TAB3	1	1	1	1	1	5
NM_152900	MAGI3	1	1	1	0	1	4
NM_152943	ZNF268	1	1	0	1	1	4
NM_152989	SOX5	1	1	1	0	1	4
NM_153237	TMEM252	1	1	1	1	1	5
NM_153252	BRWD3	1	1	1	0	1	4
NM_153267	MAMDC2	1	1	1	0	1	4
NM_153347	TMEM86A	0	1	1	1	1	4
NM_153364	FAM71C	0	1	1	1	1	4
NM_153487	MDGA1	1	1	0	1	1	4
NM_153689	C2orf69	1	1	1	1	1	5
NM_170686	ZNF398	1	1	0	1	1	4
NM_170744	UNC5B	0	1	1	1	1	4
NM_172175	IL15	1	1	0	1	1	4
NM_172218	SPAG1	1	1	1	0	1	4
NM_173484	KLF17	1	1	1	1	1	5
NM_173536	GABRG1	1	1	1	1	1	5
NM_173595	ANKRD52	1	1	1	0	1	4
NM_173632	ZNF776	1	1	1	0	1	4
NM_173642	RIMKLA	0	1	1	1	1	4
NM_173665	KIAA0825	1	1	1	0	1	4
NM_173814	PRTG	1	1	1	0	1	4
NM_174892	CD300LB	0	1	1	1	1	4
NM_175861	TMTC1	1	1	1	1	1	5
NM_175921	C5orf51	1	1	1	1	1	5
NM_175931	CBFA2T3	1	1	1	0	1	4
NM_176811	NLRP8	1	1	1	0	1	4
NM_176871	PDLIM2	1	1	1	0	1	4
NM_177532	RASSF6	0	1	1	1	1	4
NM_178123	SESTD1	1	1	1	0	1	4
NM_178328	CCR3	1	1	1	0	1	4
NM_178509	STXBP4	1	1	1	1	1	5
NM_178832	MORN4	1	1	1	0	1	4
NM_181468	EIF6	0	1	1	1	1	4
NM_181521	CMTM4	1	1	1	1	1	5
NM_181723	MICU3	1	1	1	1	1	5
NM_181789	GLDN	1	1	1	1	1	5
NM_181880	VCY1B	1	1	1	0	1	4
NM_182547	TMED4	1	1	1	0	1	4
NM_182705	RFLNB	1	1	1	0	1	4
NM_182898	CREB5	1	1	1	1	1	5
NM_182899	CREB5	1	1	0	1	1	4
NM_182907	PRDM1	1	1	1	0	1	4
NM_183058	LYZL2	1	1	1	0	1	4
NM_183078	RNF8	1	1	1	0	1	4
NM_183228	IKZF3	1	1	0	1	1	4
NM_183229	IKZF3	1	1	0	1	1	4
NM_183230	IKZF3	1	1	0	1	1	4
NM_183231	IKZF3	1	1	0	1	1	4
NM_183232	IKZF3	1	1	0	1	1	4
NM_198147	ABHD15	1	1	1	0	1	4
NM_198279	BCLAF3	1	1	1	1	1	5
NM_198281	GPRIN3	1	1	1	0	1	4
NM_198321	GALNT10	1	1	1	1	1	5
NM_198441	PRR20A	1	1	1	0	1	4
NM_198476	C19orf54	1	1	1	0	1	4
NM_198562	C3orf62	1	1	1	0	1	4
NM_198584	CA13	0	1	1	1	1	4
NM_198597	SEC24C	1	1	1	0	1	4
NM_198963	DHX57	1	1	0	1	1	4
NM_198989	DLEU7	1	1	1	0	1	4
NM_199000	LHFPL3	1	1	0	1	1	4
NM_199040	NUDT4	1	1	1	0	1	4
NM_199131	VAX1	1	1	1	0	1	4
NM_199246	CCNG1	1	1	0	1	1	4
NM_199420	POLQ	1	1	1	1	1	5
NM_203301	FBXO33	1	1	1	1	1	5
NM_206853	QKI	1	1	1	0	1	4
NM_206854	QKI	1	1	1	0	1	4
NM_206855	QKI	1	1	1	0	1	4
NM_206909	PSD3	1	1	0	1	1	4
NM_207118	GTF2H5	1	1	1	0	1	4
NM_207292	MBNL1	0	1	1	1	1	4
NM_207297	MBNL1	0	1	1	1	1	4
NM_207316	TMEM207	0	1	1	1	1	4
NM_207386	SHISA6	0	1	1	1	1	4
NM_207406	BEND4	1	1	1	1	1	5
NM_207577	MAP6	1	1	1	0	1	4

## Sheet: hsa-miR-204_5p3
hsa-miR-204_5p/3_unedited (498 genes and 664 transcripts)										hsa-miR-204_5p/3_C-to-A (90 genes and 111 transcripts)
refseq_mrna	Transcripts	PITA	RNAhybrid	TargetScan	miRanda	miRmap	Sum			refseq_mrna	Transcripts	PITA	RNAhybrid	TargetScan	miRanda	miRmap	Sum
NM_000037	ANK1	1	0	1	1	1	4			NM_000254	MTR	1	1	1	0	1	4
NM_000139	MS4A2	1	1	1	1	1	5			NM_001005474	NFKBIZ	1	1	1	0	1	4
NM_000172	GNAT1	1	1	1	0	1	4			NM_001008662	KYAT3	1	1	1	0	1	4
NM_000264	PTCH1	1	0	1	1	1	4			NM_001009932	DNASE1L1	1	1	1	0	1	4
NM_000312	PROC	1	1	1	1	1	5			NM_001013647	FAM227A	1	1	1	1	1	5
NM_000322	PRPH2	1	1	1	0	1	4			NM_001040284	TENT4B	1	1	0	1	1	4
NM_000337	SGCD	1	1	0	1	1	4			NM_001040285	TENT4B	1	1	0	1	1	4
NM_000494	COL17A1	1	0	1	1	1	4			NM_001114092	THUMPD3	1	1	0	1	1	4
NM_000529	MC2R	1	1	1	1	1	5			NM_001114752	CD55	1	1	1	0	1	4
NM_000576	IL1B	0	1	1	1	1	4			NM_001128159	VPS53	0	1	1	1	1	4
NM_000620	NOS1	1	1	0	1	1	4			NM_001130001	SLC66A1L	1	1	1	0	1	4
NM_000633	BCL2	1	1	1	0	1	4			NM_001130002	SLC66A1L	1	1	1	0	1	4
NM_000721	CACNA1E	1	1	0	1	1	4			NM_001143940	LGSN	1	1	1	0	1	4
NM_000746	CHRNA7	1	1	1	0	1	4			NM_001159293	ZNF737	1	1	1	0	1	4
NM_000746	AC243734.1	1	1	1	0	1	4			NM_001164479	C5orf63	1	1	1	1	1	5
NM_000746	AC254952.1	1	1	1	0	1	4			NM_001195755	FFAR4	1	1	1	0	1	4
NM_000834	GRIN2B	0	1	1	1	1	4			NM_001202543	CUX1	1	1	1	0	1	4
NM_000855	GUCY1A2	1	1	1	0	1	4			NM_001204375	NPR3	0	1	1	1	1	4
NM_000953	PTGDR	1	1	1	1	1	5			NM_001204376	NPR3	0	1	1	1	1	4
NM_000966	RARG	0	1	1	1	1	4			NM_001204477	CDRT4	1	1	0	1	1	4
NM_001001323	ATP2B1	1	1	1	1	1	5			NM_001204478	TVP23C-CDRT4	1	1	1	1	1	5
NM_001002231	KLK2	1	0	1	1	1	4			NM_001242865	PRMT2	1	1	1	0	1	4
NM_001002762	DNAJB12	0	1	1	1	1	4			NM_001242956	SEPTIN7	1	1	1	0	1	4
NM_001002860	BTBD7	1	1	1	1	1	5			NM_001243778	PRXL2A	1	1	1	1	1	5
NM_001003679	LEPR	1	1	1	1	1	5			NM_001243779	PRXL2A	1	1	0	1	1	4
NM_001004065	PALM2AKAP2	1	0	1	1	1	4			NM_001243780	PRXL2A	1	1	0	1	1	4
NM_001004313	TMEM220	1	1	1	0	1	4			NM_001243781	PRXL2A	1	1	0	1	1	4
NM_001005753	CHMP3	1	1	0	1	1	4			NM_001243782	PRXL2A	1	1	0	1	1	4
NM_001007075	KLHL5	1	1	1	0	1	4			NM_001267594	SENP1	1	1	0	1	1	4
NM_001007253	ERV3-1	1	1	1	0	1	4			NM_001267595	SENP1	1	1	0	1	1	4
NM_001007561	IRGQ	0	1	1	1	1	4			NM_001270782	TFAM	1	1	0	1	1	4
NM_001008493	ENAH	1	1	1	0	1	4			NM_001282421	NDUFA5	1	1	1	0	1	4
NM_001008540	CXCR4	1	1	1	1	1	5			NM_001286074	TAF1	1	1	0	1	1	4
NM_001008910	STK16	0	1	1	1	1	4			NM_001286460	N4BP2L1	1	1	1	0	1	4
NM_001009554	MFAP3L	1	1	0	1	1	4			NM_001289007	TMEM161B	1	1	1	0	1	4
NM_001009992	ZNF648	1	1	1	0	1	4			NM_001291030	FAM227A	1	1	0	1	1	4
NM_001010889	PRAMEF6	1	1	1	0	1	4			NM_001300730	CLEC12A	1	1	1	0	1	4
NM_001010891	MTX3	1	1	1	1	1	5			NM_001300904	CD55	1	1	1	0	1	4
NM_001012329	CTNNBIP1	1	1	1	0	1	4			NM_001305121	IQCK	1	1	0	1	1	4
NM_001013647	FAM227A	1	1	1	0	1	4			NM_001305122	IQCK	1	1	0	1	1	4
NM_001013649	C2orf68	1	1	1	0	1	4			NM_001318005	ZNF514	1	1	0	1	1	4
NM_001015051	RUNX2	1	1	1	0	1	4			NM_001724	BPGM	1	1	1	0	1	4
NM_001018064	NTRK2	1	1	0	1	1	4			NM_001969	EIF5	1	1	1	0	1	4
NM_001025598	ARHGAP30	1	1	0	1	1	4			NM_002203	ITGA2	1	1	1	0	1	4
NM_001029864	KIAA1755	1	1	1	1	1	5			NM_002249	KCNN3	1	1	1	0	1	4
NM_001029883	PCARE	1	1	1	0	1	4			NM_002268	KPNA4	1	1	1	0	1	4
NM_001030060	SAMD5	1	1	1	0	1	4			NM_002446	MAP3K10	1	1	1	0	1	4
NM_001031695	RBFOX2	1	1	1	0	1	4			NM_002908	REL	1	1	1	0	1	4
NM_001039569	AP1S3	1	0	1	1	1	4			NM_003177	SYK	1	1	1	0	1	4
NM_001039937	INTS6	1	1	0	1	1	4			NM_003201	TFAM	1	1	1	1	1	5
NM_001039960	SLC4A8	1	1	1	0	1	4			NM_003718	CDK13	1	1	1	0	1	4
NM_001040108	MLH3	1	1	1	0	1	4			NM_003958	RNF8	1	1	1	0	1	4
NM_001040159	SPOCK3	1	1	0	1	1	4			NM_004606	TAF1	1	1	0	1	1	4
NM_001042631	SDHAF1	1	1	1	1	1	5			NM_004732	KCNAB3	1	0	1	1	1	4
NM_001043352	TPM3	1	1	1	1	1	5			NM_004852	ONECUT2	1	1	1	0	1	4
NM_001043353	TPM3	1	1	0	1	1	4			NM_005160	GRK3	0	1	1	1	1	4
NM_001044385	TMEM237	1	1	0	1	1	4			NM_005288	GPR12	1	1	1	1	1	5
NM_001045477	NUTM2G	1	1	1	1	1	5			NM_005347	HSPA5	1	1	1	0	1	4
NM_001049	SSTR1	1	1	1	1	1	5			NM_005523	HOXA11	0	1	1	1	1	4
NM_001080383	GJC1	0	1	1	1	1	4			NM_005612	REST	1	1	1	0	1	4
NM_001080391	SP100	0	1	1	1	1	4			NM_005734	HIPK3	1	1	1	0	1	4
NM_001080830	PRAMEF12	1	1	1	1	1	5			NM_005985	SNAI1	1	1	1	0	1	4
NM_001085377	MCC	1	1	0	1	1	4			NM_006917	RXRG	0	1	1	1	1	4
NM_001085400	RELL1	1	1	1	0	1	4			NM_007006	NUDT21	1	1	1	0	1	4
NM_001085471	FOXN3	1	1	1	0	1	4			NM_007037	ADAMTS8	1	1	1	1	1	5
NM_001098403	ZBTB21	1	1	1	0	1	4			NM_007348	ATF6	1	1	1	0	1	4
NM_001098518	ADGRF5	1	1	1	0	1	4			NM_012081	ELL2	1	1	1	0	1	4
NM_001098532	RAPGEF3	1	0	1	1	1	4			NM_012124	CHORDC1	1	1	1	0	1	4
NM_001098787	BET1L	0	1	1	1	1	4			NM_014272	ADAMTS7	1	1	1	0	1	4
NM_001098844	TMEM236	1	1	1	1	1	5			NM_014734	SUSD6	1	1	1	0	1	4
NM_001099439	EPHA10	0	1	1	1	1	4			NM_015051	ERP44	1	1	1	0	1	4
NM_001099850	PRAMEF18	1	0	1	1	1	4			NM_015210	MTCL1	1	1	1	0	1	4
NM_001100168	CCR5	0	1	1	1	1	4			NM_015453	THUMPD3	1	1	1	1	1	5
NM_001100590	KIAA0232	1	1	1	0	1	4			NM_015589	SAMD4A	1	1	1	0	1	4
NM_001105069	ACSM2B	1	1	1	0	1	4			NM_016242	EMCN	1	1	1	0	1	4
NM_001105573	FBXO45	1	1	1	1	1	5			NM_016396	CTDSPL2	1	1	1	0	1	4
NM_001106	ACVR2B	1	1	1	0	1	4			NM_016571	LGSN	1	1	1	0	1	4
NM_001115113	WDR26	1	1	0	1	1	4			NM_017599	VEZT	1	1	1	0	1	4
NM_001123066	MAPT	1	1	1	1	1	5			NM_017813	IMPAD1	0	1	1	1	1	4
NM_001123067	MAPT	1	1	0	1	1	4			NM_018367	ACER3	0	1	1	1	1	4
NM_001126049	KLLN	1	1	1	0	1	4			NM_019044	CCDC93	1	1	1	0	1	4
NM_001126055	CASK	0	1	1	1	1	4			NM_020125	SLAMF8	0	1	1	1	1	4
NM_001127208	TET2	1	1	0	1	1	4			NM_020189	ENY2	1	1	1	0	1	4
NM_001127898	CLCN5	1	1	1	0	1	4			NM_020354	ENTPD7	1	1	1	0	1	4
NM_001128209	SGCD	1	1	1	1	1	5			NM_020431	TMEM63C	0	1	1	1	1	4
NM_001128932	CYP4F11	1	1	1	0	1	4			NM_020739	CCPG1	1	1	1	0	1	4
NM_001130058	SLC44A5	1	1	1	1	1	5			NM_021615	CHST6	1	0	1	1	1	4
NM_001130842	ZNF286A	1	1	0	1	1	4			NM_022082	SLC17A9	0	1	1	1	1	4
NM_001134223	USP46	1	1	0	1	1	4			NM_024408	NOTCH2	0	1	1	1	1	4
NM_001134363	RBM20	1	1	1	1	1	5			NM_024837	ATP8B4	1	1	1	0	1	4
NM_001135171	C1QTNF7	0	1	1	1	1	4			NM_030640	DUSP16	1	1	1	0	1	4
NM_001135610	PRDM2	1	1	1	1	1	5			NM_032283	ZDHHC18	1	1	1	0	1	4
NM_001136190	LAX1	1	1	0	1	1	4			NM_032333	PRXL2A	1	1	0	1	1	4
NM_001137560	TMEM151B	0	1	1	1	1	4			NM_032336	GINS4	1	1	1	0	1	4
NM_001142272	RAB11FIP3	1	1	0	1	1	4			NM_032788	ZNF514	1	1	1	1	1	5
NM_001142291	MGRN1	1	0	1	1	1	4			NM_052818	N4BP2L1	1	1	1	0	1	4
NM_001142343	CMKLR1	1	1	0	1	1	4			NM_052927	PWWP2A	1	1	1	0	1	4
NM_001142344	CMKLR1	1	1	1	1	1	5			NM_138328	RHBDL3	0	1	1	1	1	4
NM_001142345	CMKLR1	1	1	0	1	1	4			NM_138333	FAM122A	1	1	1	0	1	4
NM_001142883	IP6K3	1	1	1	0	1	4			NM_138923	TAF1	1	1	1	1	1	5
NM_001143805	BDNF	1	1	0	1	1	4			NM_139057	ADAMTS17	1	1	1	0	1	4
NM_001143806	BDNF	1	1	0	1	1	4			NM_153208	IQCK	1	1	1	1	1	5
NM_001143807	BDNF	1	1	0	1	1	4			NM_153605	CRYBG3	1	1	1	0	1	4
NM_001143808	BDNF	1	1	0	1	1	4			NM_171998	RAB39B	1	1	1	1	1	5
NM_001143809	BDNF	1	1	0	1	1	4			NM_172236	POFUT1	1	1	1	1	1	5
NM_001143810	BDNF	1	1	0	1	1	4			NM_181443	BTBD3	1	1	1	0	1	4
NM_001143811	BDNF	1	1	0	1	1	4			NM_181672	OGT	0	1	1	1	1	4
NM_001143812	BDNF	1	1	0	1	1	4			NM_183078	RNF8	1	1	1	0	1	4
NM_001143813	BDNF	1	1	0	1	1	4			NM_201437	TCEA1	1	1	1	0	1	4
NM_001143814	BDNF	1	1	0	1	1	4			NM_203464	AK4	0	1	1	1	1	4
NM_001143816	BDNF	1	1	1	1	1	5			NM_205843	NFIC	1	1	1	0	1	4
NM_001143827	MAPRE2	1	1	1	0	1	4
NM_001143919	LTB4R	1	1	0	1	1	4
NM_001144766	DNAJC7	1	1	0	1	1	4
NM_001144892	FGF1	1	1	1	0	1	4
NM_001145065	CCSER1	0	1	1	1	1	4
NM_001145095	HHLA1	1	1	1	1	1	5
NM_001145132	C5orf52	1	1	1	0	1	4
NM_001145161	UBE2QL1	1	1	1	1	1	5
NM_001145338	ZBTB22	1	1	1	1	1	5
NM_001145418	TTC28	0	1	1	1	1	4
NM_001159293	ZNF737	1	0	1	1	1	4
NM_001159388	B4GALNT2	0	1	1	1	1	4
NM_001161352	KCNMA1	1	0	1	1	1	4
NM_001163438	SMIM10	1	1	1	0	1	4
NM_001164343	ZBTB20	0	1	1	1	1	4
NM_001164732	REEP1	0	1	1	1	1	4
NM_001166161	PPP1R9A	1	1	1	0	1	4
NM_001166373	MARCHF1	1	1	0	1	1	4
NM_001167580	SV2B	1	1	0	1	1	4
NM_001167741	MTX3	1	1	1	1	1	5
NM_001167830	TMED5	1	1	1	0	1	4
NM_001170700	DTHD1	1	0	1	1	1	4
NM_001171184	DRP2	1	1	0	1	1	4
NM_001171905	NUDT16	1	1	1	0	1	4
NM_001171967	RBFA	1	1	1	0	1	4
NM_001174146	LMX1B	1	1	1	0	1	4
NM_001177306	PAM	1	1	1	0	1	4
NM_001190826	FAM217B	0	1	1	1	1	4
NM_001190945	TRAF1	1	1	0	1	1	4
NM_001190947	TRAF1	1	1	0	1	1	4
NM_001191322	GREM1	1	1	1	1	1	5
NM_001191323	GREM1	1	1	0	1	1	4
NM_001193307	SAMD9	1	1	0	1	1	4
NM_001193478	CDADC1	1	1	1	0	1	4
NM_001193517	CHMP3	1	1	0	1	1	4
NM_001195278	TMEM178B	1	1	1	1	1	5
NM_001195528	TPBGL	1	1	1	0	1	4
NM_001197051	ZFP91	1	1	1	0	1	4
NM_001198689	LEPR	1	1	0	1	1	4
NM_001198954	RNF103-CHMP3	1	1	1	1	1	5
NM_001199022	CCP110	1	1	1	0	1	4
NM_001199199	AK2	1	1	1	0	1	4
NM_001201480	OSBPL6	1	1	0	1	1	4
NM_001201481	OSBPL6	1	1	0	1	1	4
NM_001201482	OSBPL6	1	1	0	1	1	4
NM_001203251	MAPT	1	1	0	1	1	4
NM_001203252	MAPT	1	1	0	1	1	4
NM_001204193	SRP19	1	1	1	1	1	5
NM_001204196	SRP19	1	1	1	1	1	5
NM_001204213	NOS1	1	1	1	1	1	5
NM_001204214	NOS1	1	1	0	1	1	4
NM_001204218	NOS1	1	1	0	1	1	4
NM_001204352	SPOCK3	1	1	0	1	1	4
NM_001204353	SPOCK3	1	1	0	1	1	4
NM_001204354	SPOCK3	1	1	0	1	1	4
NM_001204355	SPOCK3	1	1	0	1	1	4
NM_001204356	SPOCK3	1	1	0	1	1	4
NM_001204869	CCN4	0	1	1	1	1	4
NM_001204961	PBX1	0	1	1	1	1	4
NM_001205029	MDM1	1	1	1	1	1	5
NM_001205293	CACNA1E	1	1	0	1	1	4
NM_001205294	CACNA1E	1	1	0	1	1	4
NM_001206491	MAVS	1	1	0	1	1	4
NM_001206938	TCAF1	1	1	1	0	1	4
NM_001207024	M6PR	1	1	1	0	1	4
NM_001241	CCNT2	1	1	1	0	1	4
NM_001242415	WDR20	0	1	1	1	1	4
NM_001242854	ARFIP2	1	1	0	1	1	4
NM_001242855	ARFIP2	1	1	0	1	1	4
NM_001242856	ARFIP2	1	1	0	1	1	4
NM_001243	TNFRSF8	1	1	1	0	1	4
NM_001243745	CROT	1	1	1	1	1	5
NM_001244	TNFSF8	1	1	1	1	1	5
NM_001251967	SPOCK3	1	1	0	1	1	4
NM_001252036	RAB5B	0	1	1	1	1	4
NM_001253697	ERBIN	1	1	1	0	1	4
NM_001256421	GPAT3	1	1	1	0	1	4
NM_001256545	MEGF10	0	1	1	1	1	4
NM_001256916	MS4A2	1	1	0	1	1	4
NM_001267536	GOLGA6L10	1	1	1	0	1	4
NM_001267536	GOLGA6L4	1	1	1	0	1	4
NM_001267798	PTPRC	1	1	1	1	1	5
NM_001270975	IST1	1	1	1	0	1	4
NM_001276318	PPP1R3E	1	0	1	1	1	4
NM_001276336	EIF4E2	0	1	1	1	1	4
NM_001276503	SDHD	0	1	1	1	1	4
NM_001276506	SDHD	0	1	1	1	1	4
NM_001278215	MIER1	1	1	1	0	1	4
NM_001281300	AGAP3	1	1	1	1	1	5
NM_001281469	PTGDR	1	1	1	1	1	5
NM_001281528	PSME1	0	1	1	1	1	4
NM_001282736	PLXDC2	1	1	0	1	1	4
NM_001282788	FAM71F1	1	1	0	1	1	4
NM_001282789	FAM71F1	1	1	0	1	1	4
NM_001282852	CCNY	1	1	0	1	1	4
NM_001282853	CCNY	1	1	0	1	1	4
NM_001282854	CCNY	1	1	0	1	1	4
NM_001282878	LAX1	1	1	0	1	1	4
NM_001282958	EIF4E2	0	1	1	1	1	4
NM_001283015	NUDT13	1	1	1	0	1	4
NM_001286099	GPR6	1	1	0	1	1	4
NM_001286635	C6orf89	1	1	1	1	1	5
NM_001286636	C6orf89	1	1	0	1	1	4
NM_001286637	C6orf89	1	1	0	1	1	4
NM_001286706	UFM1	1	1	1	0	1	4
NM_001286767	USP46	1	1	0	1	1	4
NM_001286768	USP46	1	1	0	1	1	4
NM_001287135	CDK14	1	1	1	0	1	4
NM_001287191	FSD1L	1	0	1	1	1	4
NM_001287260	XKR9	0	1	1	1	1	4
NM_001287441	JADE1	1	0	1	1	1	4
NM_001287600	ARHGAP30	1	1	0	1	1	4
NM_001287602	ARHGAP30	1	1	0	1	1	4
NM_001288615	TTC23	1	1	1	0	1	4
NM_001288642	ZNF286A	1	1	0	1	1	4
NM_001288643	ZNF286A	1	1	0	1	1	4
NM_001288644	ZNF286A	1	1	0	1	1	4
NM_001288645	ZNF286A	1	1	0	1	1	4
NM_001288646	ZNF286A	1	1	0	1	1	4
NM_001288647	ZNF286A	1	1	0	1	1	4
NM_001288648	ZNF286A	1	1	0	1	1	4
NM_001288649	ZNF286A	1	1	1	1	1	5
NM_001288780	MARCHF10	0	1	1	1	1	4
NM_001288824	GDF9	1	1	0	1	1	4
NM_001288825	GDF9	1	1	0	1	1	4
NM_001288826	GDF9	1	1	0	1	1	4
NM_001288827	GDF9	1	1	0	1	1	4
NM_001288828	GDF9	1	1	0	1	1	4
NM_001289133	BTBD7	1	1	0	1	1	4
NM_001289155	MPI	0	1	1	1	1	4
NM_001289161	MICB	0	1	1	1	1	4
NM_001290027	THPO	0	1	1	1	1	4
NM_001290028	THPO	0	1	1	1	1	4
NM_001291824	GRAP2	1	1	1	1	1	5
NM_001291825	GRAP2	1	1	0	1	1	4
NM_001291826	GRAP2	1	1	0	1	1	4
NM_001291911	MC2R	1	1	0	1	1	4
NM_001291920	RXRA	1	0	1	1	1	4
NM_001297421	RAD52	1	1	1	0	1	4
NM_001297640	C1RL	1	1	0	1	1	4
NM_001297642	C1RL	1	1	1	1	1	5
NM_001297721	C1orf43	1	1	0	1	1	4
NM_001297723	C1orf43	1	1	1	1	1	5
NM_001300980	TMCO6	0	1	1	1	1	4
NM_001301021	NKAPD1	0	1	1	1	1	4
NM_001301647	MFAP3L	1	1	0	1	1	4
NM_001301648	MFAP3L	1	1	1	1	1	5
NM_001301867	BOC	1	1	1	1	1	5
NM_001303508	ISX	1	1	0	1	1	4
NM_001303619	CD226	1	1	1	0	1	4
NM_001305020	ZNF747	1	1	1	0	1	4
NM_001306091	INTS6	1	1	0	1	1	4
NM_001307939	ARID3B	1	1	0	1	1	4
NM_001308440	ZFP28	1	1	1	1	1	5
NM_001309443	SPARC	1	1	0	1	1	4
NM_001309444	SPARC	1	1	0	1	1	4
NM_001313972	TXNIP	1	1	0	1	1	4
NM_001318207	TMEM239	1	1	0	1	1	4
NM_001320285	SLC44A5	1	1	0	1	1	4
NM_001320287	SLC44A5	1	1	0	1	1	4
NM_001387	DPYSL3	1	1	1	0	1	4
NM_001394	DUSP4	1	1	1	1	1	5
NM_001502	GP2	0	1	1	1	1	4
NM_001558	IL10RA	1	0	1	1	1	4
NM_001682	ATP2B1	1	1	1	1	1	5
NM_001689	ATP5MC3	1	0	1	1	1	4
NM_001709	BDNF	1	1	0	1	1	4
NM_001879	MASP1	1	1	1	0	1	4
NM_001884	HAPLN1	1	1	1	1	1	5
NM_001939	DRP2	1	1	0	1	1	4
NM_001962	EFNA5	1	1	1	1	1	5
NM_001964	EGR1	1	1	1	1	1	5
NM_001973	ELK4	1	1	1	0	1	4
NM_002055	GFAP	1	1	1	0	1	4
NM_002147	HOXB5	0	1	1	1	1	4
NM_002192	INHBA	1	0	1	1	1	4
NM_002246	KCNK3	1	0	1	1	1	4
NM_002264	KPNA1	1	1	1	0	1	4
NM_002310	LIFR	1	1	1	0	1	4
NM_002336	LRP6	1	1	1	1	1	5
NM_002355	M6PR	1	1	1	0	1	4
NM_002387	MCC	1	1	1	1	1	5
NM_002430	MN1	1	1	1	0	1	4
NM_002435	MPI	0	1	1	1	1	4
NM_002483	CEACAM6	1	1	1	0	1	4
NM_002585	PBX1	0	1	1	1	1	4
NM_002646	PIK3C2B	1	1	1	0	1	4
NM_002660	PLCG1	1	1	1	0	1	4
NM_002725	PRELP	0	1	1	1	1	4
NM_002830	PTPN4	1	1	1	1	1	5
NM_002839	PTPRD	0	1	1	1	1	4
NM_002843	PTPRJ	1	1	1	0	1	4
NM_002870	RAB13	1	1	1	0	1	4
NM_002874	RAD23B	0	1	1	1	1	4
NM_002908	REL	1	1	1	0	1	4
NM_002928	RGS16	1	1	1	1	1	5
NM_003002	SDHD	0	1	1	1	1	4
NM_003062	SLIT3	1	1	1	0	1	4
NM_003108	SOX11	1	1	1	0	1	4
NM_003118	SPARC	1	1	1	1	1	5
NM_003205	TCF12	1	1	1	0	1	4
NM_003239	TGFB3	1	0	1	1	1	4
NM_003246	THBS1	1	1	1	0	1	4
NM_003315	DNAJC7	1	1	1	1	1	5
NM_003320	TUB	1	1	1	1	1	5
NM_003370	VASP	0	1	1	1	1	4
NM_003467	CXCR4	1	1	0	1	1	4
NM_003488	AKAP1	0	1	1	1	1	4
NM_003503	CDC7	0	1	1	1	1	4
NM_003505	FZD1	1	1	1	1	1	5
NM_003559	PIP4K2B	1	1	0	1	1	4
NM_003612	SEMA7A	1	0	1	1	1	4
NM_003627	SLC43A1	1	1	1	0	1	4
NM_003672	CDC14A	1	0	1	1	1	4
NM_003742	ABCB11	0	1	1	1	1	4
NM_003882	CCN4	0	1	1	1	1	4
NM_003888	ALDH1A2	1	0	1	1	1	4
NM_003953	MPZL1	1	1	1	0	1	4
NM_003979	GPRC5A	1	1	1	0	1	4
NM_004009	DMD	1	1	1	0	1	4
NM_004016	DMD	1	1	1	0	1	4
NM_004072	CMKLR1	1	1	0	1	1	4
NM_004090	DUSP3	1	1	1	0	1	4
NM_004163	RAB27B	1	0	1	1	1	4
NM_004170	SLC1A1	1	1	1	1	1	5
NM_004464	FGF5	1	1	1	0	1	4
NM_004502	HOXB7	1	0	1	1	1	4
NM_004519	KCNQ3	0	1	1	1	1	4
NM_004522	KIF5C	1	1	1	1	1	5
NM_004555	NFATC3	0	1	1	1	1	4
NM_004561	OVOL1	1	1	1	0	1	4
NM_004666	VNN1	1	0	1	1	1	4
NM_004685	MTMR6	1	1	1	0	1	4
NM_004731	SLC16A7	1	1	1	0	1	4
NM_004778	PTGDR2	0	1	1	1	1	4
NM_004810	GRAP2	1	1	0	1	1	4
NM_004983	KCNJ9	1	1	1	0	1	4
NM_005222	DLX6	1	1	1	0	1	4
NM_005260	GDF9	1	1	1	1	1	5
NM_005284	GPR6	1	1	1	1	1	5
NM_005453	ZBTB22	1	1	0	1	1	4
NM_005475	SH2B3	1	1	1	0	1	4
NM_005551	KLK2	1	0	1	1	1	4
NM_005604	POU3F2	1	1	1	0	1	4
NM_005650	TCF20	1	0	1	1	1	4
NM_005658	TRAF1	1	1	1	1	1	5
NM_005910	MAPT	1	1	0	1	1	4
NM_005982	SIX1	1	1	1	0	1	4
NM_005996	TBX3	0	1	1	1	1	4
NM_006005	WFS1	0	1	1	1	1	4
NM_006180	NTRK2	1	1	1	1	1	5
NM_006255	PRKCH	1	1	1	1	1	5
NM_006267	RANBP2	1	1	1	0	1	4
NM_006355	TRIM38	1	1	1	0	1	4
NM_006465	ARID3B	1	1	1	1	1	5
NM_006472	TXNIP	1	1	0	1	1	4
NM_006477	RASL10A	1	1	1	0	1	4
NM_006617	NES	1	1	1	0	1	4
NM_006713	SUB1	1	1	1	0	1	4
NM_006717	SPIN1	0	1	1	1	1	4
NM_006807	CBX1	1	0	1	1	1	4
NM_006811	SERINC3	1	1	1	1	1	5
NM_006902	PRRX1	1	1	1	1	1	5
NM_006933	SLC5A3	1	1	1	1	1	5
NM_006956	ZNF12	1	1	0	1	1	4
NM_006965	ZNF24	1	1	1	0	1	4
NM_006996	SLC19A2	0	1	1	1	1	4
NM_007038	ADAMTS5	1	1	1	0	1	4
NM_007050	PTPRT	1	1	1	0	1	4
NM_007067	KAT7	0	1	1	1	1	4
NM_007113	TCHH	1	1	0	1	1	4
NM_007203	PALM2AKAP2	1	0	1	1	1	4
NM_007211	RASSF8	1	1	1	1	1	5
NM_012141	INTS6	1	1	1	1	1	5
NM_012164	FBXW2	1	1	1	1	1	5
NM_012199	AGO1	1	0	1	1	1	4
NM_012231	PRDM2	1	1	1	1	1	5
NM_012262	HS2ST1	1	1	1	1	1	5
NM_012296	GAB2	1	1	1	0	1	4
NM_012320	PLA2G15	1	1	1	0	1	4
NM_012325	MAPRE1	1	0	1	1	1	4
NM_012334	MYO10	1	1	1	0	1	4
NM_012402	ARFIP2	1	1	1	1	1	5
NM_012448	STAT5B	1	0	1	1	1	4
NM_013252	CLEC5A	1	1	1	0	1	4
NM_013372	GREM1	1	1	0	1	1	4
NM_014117	C16orf72	1	1	1	0	1	4
NM_014141	CNTNAP2	1	1	1	1	1	5
NM_014325	CORO1C	0	1	1	1	1	4
NM_014369	PTPN18	0	1	1	1	1	4
NM_014598	SOCS7	1	1	0	1	1	4
NM_014616	ATP11B	1	0	1	1	1	4
NM_014634	PPM1F	1	0	1	1	1	4
NM_014700	RAB11FIP3	1	1	1	1	1	5
NM_014711	CCP110	1	1	1	0	1	4
NM_014719	TCAF1	1	1	1	0	1	4
NM_014761	IST1	1	1	1	0	1	4
NM_014763	MRPL19	0	1	1	1	1	4
NM_014765	TOMM20	1	0	1	1	1	4
NM_014781	RB1CC1	0	1	1	1	1	4
NM_014818	TRIM66	0	1	1	1	1	4
NM_014830	ZBTB39	0	1	1	1	1	4
NM_014848	SV2B	1	1	1	1	1	5
NM_014850	SRGAP3	1	1	1	0	1	4
NM_014856	DENND4B	0	1	1	1	1	4
NM_014899	RHOBTB3	1	1	1	1	1	5
NM_014906	PPM1E	1	1	1	0	1	4
NM_014909	VASH1	1	1	1	1	1	5
NM_014927	CNKSR2	0	1	1	1	1	4
NM_014948	UBOX5	0	1	1	1	1	4
NM_014978	SORCS3	1	1	1	0	1	4
NM_015044	GGA2	1	1	1	0	1	4
NM_015085	RAP1GAP2	1	0	1	1	1	4
NM_015132	SNX13	1	1	1	0	1	4
NM_015141	GPD1L	0	1	1	1	1	4
NM_015177	DTX4	1	1	1	0	1	4
NM_015178	RHOBTB2	1	1	1	0	1	4
NM_015204	THSD7A	1	1	1	1	1	5
NM_015221	DNMBP	1	1	1	0	1	4
NM_015246	MGRN1	1	0	1	1	1	4
NM_015284	SZT2	1	1	1	0	1	4
NM_015297	PHF24	1	1	1	0	1	4
NM_015323	UFL1	1	1	1	1	1	5
NM_015329	MAU2	0	1	1	1	1	4
NM_015353	KCTD2	1	1	1	0	1	4
NM_015446	AHCTF1	1	1	0	1	1	4
NM_015490	SEC31B	1	1	1	0	1	4
NM_015557	CHD5	0	1	1	1	1	4
NM_015576	ERC2	1	1	1	1	1	5
NM_015686	FAM155B	0	1	1	1	1	4
NM_015713	RRM2B	1	0	1	1	1	4
NM_015879	ST8SIA3	1	1	1	0	1	4
NM_015894	STMN3	1	1	1	0	1	4
NM_015901	NUDT13	1	1	1	0	1	4
NM_015969	MRPS17	1	1	1	0	1	4
NM_015983	UBE2D4	1	1	1	1	1	5
NM_016021	UBE2J1	0	1	1	1	1	4
NM_016040	TMED5	1	1	1	0	1	4
NM_016052	RRP15	0	1	1	1	1	4
NM_016079	CHMP3	1	1	1	1	1	5
NM_016170	TLX2	1	1	1	1	1	5
NM_016200	LSM8	1	1	1	0	1	4
NM_016224	SNX9	1	1	1	0	1	4
NM_016265	ZNF12	1	1	0	1	1	4
NM_016275	SELENOT	1	1	1	0	1	4
NM_016395	HACD3	1	1	1	1	1	5
NM_016507	CDK12	1	1	1	0	1	4
NM_016526	BET1L	0	1	1	1	1	4
NM_016546	C1RL	1	1	1	1	1	5
NM_016568	RXFP3	0	1	1	1	1	4
NM_016602	CCR10	1	1	1	1	1	5
NM_016606	REEP2	1	0	1	1	1	4
NM_016834	MAPT	1	1	0	1	1	4
NM_016835	MAPT	1	1	0	1	1	4
NM_016841	MAPT	1	1	0	1	1	4
NM_016848	SHC3	0	1	1	1	1	4
NM_016950	SPOCK3	1	1	1	1	1	5
NM_017457	CYTH2	1	0	1	1	1	4
NM_017580	ZRANB1	1	0	1	1	1	4
NM_017592	MED29	1	1	0	1	1	4
NM_017654	SAMD9	1	1	1	1	1	5
NM_017694	MFSD6	1	0	1	1	1	4
NM_017754	UHRF1BP1	1	0	1	1	1	4
NM_017773	LAX1	1	1	1	1	1	5
NM_017842	SLC48A1	1	1	1	1	1	5
NM_017849	TMEM127	1	1	1	0	1	4
NM_017863	CT55	1	1	1	1	1	5
NM_017923	MARCHF1	1	1	0	1	1	4
NM_017926	GPATCH2L	1	0	1	1	1	4
NM_018266	TMEM39A	1	1	1	0	1	4
NM_018373	SYNJ2BP	1	1	1	1	1	5
NM_018717	MAML3	0	1	1	1	1	4
NM_018836	AJAP1	1	1	1	0	1	4
NM_018942	HMX1	1	1	1	0	1	4
NM_018963	BRWD1	0	1	1	1	1	4
NM_018979	WNK1	0	1	1	1	1	4
NM_020128	MDM1	1	1	1	1	1	5
NM_020145	SH3GLB2	0	1	1	1	1	4
NM_020218	ATXN7L3	0	1	1	1	1	4
NM_020319	ANKMY2	1	1	1	1	1	5
NM_020344	SLC24A2	1	1	1	0	1	4
NM_020362	PITHD1	1	1	1	1	1	5
NM_020375	TIGAR	0	1	1	1	1	4
NM_020459	PAIP2B	1	1	1	0	1	4
NM_020466	LYRM2	0	1	1	1	1	4
NM_020477	ANK1	1	0	1	1	1	4
NM_020533	MCOLN1	1	1	1	0	1	4
NM_020652	ZNF286A	1	1	0	1	1	4
NM_020655	JPH3	1	1	1	0	1	4
NM_020696	KIAA1143	1	0	1	1	1	4
NM_020702	MYORG	1	1	1	0	1	4
NM_020746	MAVS	1	1	1	1	1	5
NM_020748	INTS2	1	1	1	1	1	5
NM_020772	NUFIP2	0	1	1	1	1	4
NM_020791	TAOK1	0	1	1	1	1	4
NM_020910	KIAA1549	1	1	1	0	1	4
NM_020919	ALS2	1	0	1	1	1	4
NM_021044	DHH	0	1	1	1	1	4
NM_021096	CACNA1I	1	1	1	0	1	4
NM_021623	PLEKHA2	1	1	0	1	1	4
NM_021634	RXFP1	1	1	1	0	1	4
NM_021647	MFAP3L	1	1	0	1	1	4
NM_021904	GABBR1	1	0	1	1	1	4
NM_021974	POLR2F	1	0	1	1	1	4
NM_022061	MRPL17	1	1	1	0	1	4
NM_022062	PKNOX2	0	1	1	1	1	4
NM_022098	XPNPEP3	0	1	1	1	1	4
NM_022166	XYLT1	1	1	1	1	1	5
NM_022405	SLC6A20	0	1	1	1	1	4
NM_022716	PRRX1	1	1	1	1	1	5
NM_022726	ELOVL4	1	1	1	1	1	5
NM_022748	TNS3	1	1	1	0	1	4
NM_022751	GAREM1	0	1	1	1	1	4
NM_022832	USP46	1	1	1	1	1	5
NM_022912	REEP1	0	1	1	1	1	4
NM_023112	OTUB2	1	1	1	1	1	5
NM_023934	FUNDC2	1	1	1	1	1	5
NM_024019	NEUROG2	1	1	1	0	1	4
NM_024041	SCNM1	0	1	1	1	1	4
NM_024052	GID4	0	1	1	1	1	4
NM_024114	TRIM48	1	1	1	0	1	4
NM_024332	BRCC3	1	1	1	0	1	4
NM_024512	LRRC2	1	1	1	0	1	4
NM_024569	MPZL1	1	1	1	0	1	4
NM_024577	SH3TC2	1	1	0	1	1	4
NM_024625	ZC3HAV1	1	1	1	0	1	4
NM_024709	C1orf115	1	0	1	1	1	4
NM_024721	ZFHX4	1	1	1	0	1	4
NM_024928	STN1	1	1	1	0	1	4
NM_024949	WWC2	1	1	1	1	1	5
NM_025107	MYCT1	1	1	1	0	1	4
NM_025136	OPA3	1	1	1	1	1	5
NM_025153	ATP10B	1	1	1	0	1	4
NM_025160	WDR26	1	1	1	1	1	5
NM_025222	WDR82	1	1	1	0	1	4
NM_030640	DUSP16	1	1	1	0	1	4
NM_030669	PTPRO	0	1	1	1	1	4
NM_030671	PTPRO	0	1	1	1	1	4
NM_030806	C1orf21	0	1	1	1	1	4
NM_031895	CACNG8	1	1	1	1	1	5
NM_031913	ESYT3	0	1	1	1	1	4
NM_031946	AGAP3	1	1	0	1	1	4
NM_032023	RASSF4	1	1	1	1	1	5
NM_032047	B3GNT5	1	1	1	0	1	4
NM_032287	RTL6	1	1	1	0	1	4
NM_032410	HOOK3	1	1	1	0	1	4
NM_032511	FAXC	1	1	1	0	1	4
NM_032523	OSBPL6	1	1	1	1	1	5
NM_032591	SLC9A7	0	1	1	1	1	4
NM_032593	HINT2	0	1	1	1	1	4
NM_032599	FAM71F1	1	1	1	1	1	5
NM_032664	FUT10	0	1	1	1	1	4
NM_032785	AGBL4	0	1	1	1	1	4
NM_032812	PLXDC2	1	1	1	1	1	5
NM_032824	TMEM87B	1	1	1	0	1	4
NM_032827	ATOH8	0	1	1	1	1	4
NM_032898	CEP19	1	1	1	0	1	4
NM_032970	SEC22C	1	1	1	0	1	4
NM_033033	KRT82	1	1	1	0	1	4
NM_033058	TRIM55	1	1	1	0	1	4
NM_033107	GTPBP10	1	0	1	1	1	4
NM_033137	FGF1	1	1	1	0	1	4
NM_033143	FGF5	1	1	1	0	1	4
NM_033224	PURB	1	1	1	0	1	4
NM_033334	NR6A1	0	1	1	1	1	4
NM_033446	MVB12B	1	1	1	1	1	5
NM_033505	SELENOI	1	1	1	1	1	5
NM_033656	BRWD1	0	1	1	1	1	4
NM_052909	PLEKHG4B	1	1	1	1	1	5
NM_057158	DUSP4	1	1	0	1	1	4
NM_058241	CCNT2	1	1	1	0	1	4
NM_078483	SLC36A1	0	1	1	1	1	4
NM_080752	ZSWIM3	0	1	1	1	1	4
NM_080826	ISM1	0	1	1	1	1	4
NM_080911	UNG	0	1	1	1	1	4
NM_101395	DYRK1A	1	1	1	0	1	4
NM_130436	DYRK1A	1	1	1	0	1	4
NM_130438	DYRK1A	1	1	1	0	1	4
NM_133263	PPARGC1B	1	1	1	0	1	4
NM_133379	TTN	1	1	1	1	1	5
NM_133459	CCBE1	1	1	1	1	1	5
NM_133646	MAP3K20	1	1	1	1	1	5
NM_138368	AP5B1	0	1	1	1	1	4
NM_138423	CASC4	1	1	1	0	1	4
NM_138450	ARL11	1	1	1	0	1	4
NM_139245	PPM1L	0	1	1	1	1	4
NM_139321	ATRN	0	1	1	1	1	4
NM_144499	GNAT1	1	1	1	0	1	4
NM_144579	SFXN5	0	1	1	1	1	4
NM_145011	ZNF25	1	1	1	0	1	4
NM_145012	CCNY	1	1	0	1	1	4
NM_145013	C11orf45	1	0	1	1	1	4
NM_145167	PIGM	0	1	1	1	1	4
NM_145739	OSBPL6	1	1	0	1	1	4
NM_148911	CHRFAM7A	1	1	1	0	1	4
NM_152335	TMEM266	1	1	1	1	1	5
NM_152375	KLHDC7A	0	1	1	1	1	4
NM_152388	TMEM237	1	1	1	1	1	5
NM_152542	PPM1K	1	0	1	1	1	4
NM_152573	RASEF	1	0	1	1	1	4
NM_152638	CCER1	1	1	1	0	1	4
NM_152663	RALGPS2	0	1	1	1	1	4
NM_152734	C6orf89	1	1	0	1	1	4
NM_152900	MAGI3	1	1	1	1	1	5
NM_153235	TXLNB	1	1	1	0	1	4
NM_153442	GPR26	1	1	1	1	1	5
NM_153498	CAMK1D	1	1	0	1	1	4
NM_153695	ZNF367	1	1	1	0	1	4
NM_153759	DNMT3A	1	0	1	1	1	4
NM_153812	PHF13	1	1	1	1	1	5
NM_170731	BDNF	1	1	0	1	1	4
NM_170732	BDNF	1	1	0	1	1	4
NM_170733	BDNF	1	1	0	1	1	4
NM_170734	BDNF	1	1	0	1	1	4
NM_170735	BDNF	1	1	0	1	1	4
NM_173165	NFATC3	0	1	1	1	1	4
NM_173462	PAPLN	1	1	1	1	1	5
NM_173470	MMGT1	1	1	1	1	1	5
NM_173598	KSR2	0	1	1	1	1	4
NM_173642	RIMKLA	1	1	1	1	1	5
NM_175736	FMNL3	0	1	1	1	1	4
NM_175921	C5orf51	0	1	1	1	1	4
NM_176072	P2RY2	1	0	1	1	1	4
NM_176783	PSME1	0	1	1	1	1	4
NM_177538	CYP20A1	0	1	1	1	1	4
NM_177972	TUB	1	1	0	1	1	4
NM_178819	GPAT4	1	0	1	1	1	4
NM_178831	CASTOR3	1	1	1	1	1	5
NM_181482	LDLRAD4	0	1	1	1	1	4
NM_181492	TCF20	1	0	1	1	1	4
NM_181575	AUP1	1	1	1	1	1	5
NM_181657	LTB4R	1	1	1	1	1	5
NM_181698	CCNY	1	1	1	1	1	5
NM_181707	C17orf64	0	1	1	1	1	4
NM_181720	ARHGAP30	1	1	1	1	1	5
NM_182557	BCL9L	0	1	1	1	1	4
NM_182577	ODF3L2	0	1	1	1	1	4
NM_182692	SRPK2	1	1	1	0	1	4
NM_182932	SLC8A3	1	1	1	0	1	4
NM_184085	TRIM55	1	1	1	0	1	4
NM_198074	OR2C3	1	0	1	1	1	4
NM_198148	CPXM2	0	1	1	1	1	4
NM_198400	NEDD4	1	1	1	0	1	4
NM_198504	PAQR9	1	1	1	0	1	4
NM_198721	COL25A1	1	1	1	0	1	4
NM_198859	PRICKLE2	1	0	1	1	1	4
NM_203447	DOCK8	1	1	1	0	1	4
NM_203464	AK4	0	1	1	1	1	4
NM_205843	NFIC	1	0	1	1	1	4
NM_207012	AP3M1	1	1	1	0	1	4
NM_207118	GTF2H5	1	1	1	1	1	5
NM_207348	SLC25A34	0	1	1	1	1	4
NM_207491	CCSER1	1	1	1	1	1	5

## Sheet: hsa-miR-221_3p4
hsa-miR-221_3p/4_unedited (378 genes and 566 transcripts)										hsa-miR-221_3p/4_U-to-G (103 genes and 145 transcripts)
refseq_mrna	Transcripts	PITA	RNAhybrid	TargetScan	miRanda	miRmap	Sum			refseq_mrna	Transcripts	PITA	RNAhybrid	TargetScan	miRanda	miRmap	Sum
NM_000016	ACADM	1	1	1	0	1	4			NM_000135	FANCA	1	1	1	1	1	5
NM_000065	C6	1	1	1	0	1	4			NM_000280	PAX6	1	1	0	1	1	4
NM_000215	JAK3	1	1	1	1	1	5			NM_000876	IGF2R	0	1	1	1	1	4
NM_000332	ATXN1	1	1	1	0	1	4			NM_000877	IL1R1	0	1	1	1	1	4
NM_000609	CXCL12	1	1	1	0	1	4			NM_001001665	CYP27C1	1	1	1	1	1	5
NM_000616	CD4	1	1	1	0	1	4			NM_001001890	RUNX1	1	1	1	1	1	5
NM_000618	IGF1	1	1	1	0	1	4			NM_001003665	STUM	1	1	1	0	1	4
NM_000689	ALDH1A1	1	1	1	0	1	4			NM_001003940	BMF	1	1	1	1	1	5
NM_000701	ATP1A1	1	1	1	0	1	4			NM_001003942	BMF	1	1	0	1	1	4
NM_000726	CACNB4	1	1	1	1	1	5			NM_001003943	BMF	1	1	0	1	1	4
NM_000829	GRIA4	0	1	1	1	1	4			NM_001010866	TMEM201	0	1	1	1	1	4
NM_001001343	FNDC9	0	1	1	1	1	4			NM_001010924	FAM171A1	1	1	1	1	1	5
NM_001001419	SMAD5	1	1	1	1	1	5			NM_001024401	SBK1	1	1	1	0	1	4
NM_001001420	SMAD5	1	1	0	1	1	4			NM_001039762	INSYN2A	1	1	1	1	1	5
NM_001001502	SNCB	0	1	1	1	1	4			NM_001076682	NCAM1	1	1	0	1	1	4
NM_001001563	TIMM50	1	1	0	1	1	4			NM_001114396	KLRD1	0	1	1	1	1	4
NM_001001665	CYP27C1	1	1	1	0	1	4			NM_001126055	CASK	1	1	1	0	1	4
NM_001002266	MARCHF8	1	1	0	1	1	4			NM_001127612	PAX6	1	1	0	1	1	4
NM_001002926	TWISTNB	0	1	1	1	1	4			NM_001135110	DNAJA3	0	1	1	1	1	4
NM_001003699	RREB1	1	1	1	0	1	4			NM_001143757	LRRC27	1	1	0	1	1	4
NM_001003940	BMF	1	1	1	1	1	5			NM_001143958	TMEM30A	1	1	0	1	1	4
NM_001003942	BMF	1	1	0	1	1	4			NM_001145295	NGLY1	1	1	1	1	0	4
NM_001003943	BMF	1	1	0	1	1	4			NM_001145453	GFRA1	1	1	1	1	1	5
NM_001005337	PKP1	0	1	1	1	1	4			NM_001146339	VSTM2B	1	1	1	1	1	5
NM_001005373	LRSAM1	1	1	1	0	1	4			NM_001163678	SHOX2	1	1	0	1	1	4
NM_001005376	PLAUR	0	1	1	1	1	4			NM_001166034	SBSN	0	1	1	1	1	4
NM_001005473	PLCXD3	1	1	1	0	1	4			NM_001167942	TNFAIP8L1	1	1	0	1	1	4
NM_001005746	CACNB4	1	1	0	1	1	4			NM_001178140	TFDP2	0	1	1	1	1	4
NM_001005747	CACNB4	1	1	0	1	1	4			NM_001197296	ECM2	1	1	1	0	1	4
NM_001007024	GOSR1	1	1	0	1	1	4			NM_001204869	CCN4	1	1	1	0	1	4
NM_001007025	GOSR1	1	1	0	1	1	4			NM_001205254	OCLN	1	1	0	1	1	4
NM_001007257	PRDM2	1	1	1	1	1	5			NM_001205255	OCLN	1	1	0	1	1	4
NM_001008493	ENAH	1	1	1	0	1	4			NM_001242608	NCAM1	1	1	0	1	1	4
NM_001008777	FBXO47	1	1	1	0	1	4			NM_001256355	UBE2L3	1	1	0	1	1	4
NM_001009959	ERMN	1	1	0	1	1	4			NM_001256356	UBE2L3	1	1	0	1	1	4
NM_001010852	CLVS2	1	1	1	0	1	4			NM_001256532	MSTO1	1	1	1	1	1	5
NM_001010940	C9orf135	1	1	1	0	1	4			NM_001256533	MSTO1	1	1	0	1	1	4
NM_001012418	MYLK4	1	1	0	1	1	4			NM_001256758	RNF165	1	1	0	1	1	4
NM_001013647	FAM227A	1	1	1	0	1	4			NM_001258462	PAX6	1	1	1	1	1	5
NM_001017424	KCNK2	1	1	0	1	1	4			NM_001258463	PAX6	1	1	0	1	1	4
NM_001017425	KCNK2	1	1	1	1	1	5			NM_001258464	PAX6	1	1	0	1	1	4
NM_001018058	TFEC	1	1	0	1	1	4			NM_001258465	PAX6	1	1	0	1	1	4
NM_001018066	NTRK2	1	1	1	0	1	4			NM_001270471	SOCS2	1	1	1	0	1	4
NM_001018116	CAVIN4	1	1	1	0	1	4			NM_001270942	KLF7	1	1	1	1	1	5
NM_001024226	ARF1	1	1	1	0	1	4			NM_001270943	KLF7	1	1	0	1	1	4
NM_001024401	SBK1	1	1	1	0	1	4			NM_001270944	KLF7	1	1	0	1	1	4
NM_001024948	FNBP1L	0	1	1	1	1	4			NM_001276318	PPP1R3E	1	1	1	0	1	4
NM_001024956	SC5D	1	1	0	1	1	4			NM_001282944	PMPCA	1	1	0	1	1	4
NM_001030060	SAMD5	0	1	1	1	1	4			NM_001282946	PMPCA	1	1	0	1	1	4
NM_001031715	IQCH	1	1	1	1	1	5			NM_001286167	FANCA	1	1	1	1	1	5
NM_001033088	NGRN	1	1	1	0	1	4			NM_001286429	THSD4	1	1	0	1	1	4
NM_001037131	AGAP1	1	1	1	1	1	5			NM_001293735	LYRM7	1	1	1	0	1	4
NM_001039753	EML6	1	1	1	1	1	5			NM_001301110	ADAMTSL3	1	1	1	0	1	4
NM_001044387	ZNF557	1	1	0	1	1	4			NM_001303270	DNAH2	1	1	1	0	1	4
NM_001044388	ZNF557	1	1	1	1	1	5			NM_001308102	CYP4A22	1	1	0	1	1	4
NM_001048183	PHACTR4	1	1	1	0	1	4			NM_001310	CREBL2	1	1	1	1	1	5
NM_001058	TACR1	1	1	1	1	1	5			NM_001310158	PAX6	1	1	0	1	1	4
NM_001077243	GRIA4	0	1	1	1	1	4			NM_001310160	PAX6	1	1	0	1	1	4
NM_001079843	CASZ1	1	1	1	0	1	4			NM_001310161	PAX6	1	1	0	1	1	4
NM_001080485	ZNF275	1	1	1	0	1	4			NM_001604	PAX6	1	1	0	1	1	4
NM_001080497	MEGF9	1	1	1	0	1	4			NM_001608	ACADL	1	1	1	1	1	5
NM_001080779	MYO1C	1	1	1	1	1	5			NM_001754	RUNX1	1	1	0	1	1	4
NM_001080950	MYO1C	1	1	0	1	1	4			NM_001987	ETV6	0	1	1	1	1	4
NM_001085372	UQCC3	0	1	1	1	1	4			NM_002355	M6PR	1	1	1	0	1	4
NM_001085384	ZNF154	1	1	1	1	1	5			NM_002538	OCLN	1	1	1	1	1	5
NM_001085451	LNP1	0	1	1	1	1	4			NM_002697	POU2F1	1	1	1	0	1	4
NM_001098478	HLA-F	1	1	0	1	1	4			NM_002755	MAP2K1	1	1	1	1	1	5
NM_001099289	SH3RF3	1	1	1	1	1	5			NM_002838	PTPRC	1	1	0	1	1	4
NM_001099678	LRRC58	1	1	1	0	1	4			NM_003030	SHOX2	1	1	0	1	1	4
NM_001099791	SYS1	1	1	1	0	1	4			NM_003285	TNR	1	1	0	1	1	4
NM_001101669	INPP4B	1	1	0	1	1	4			NM_003347	UBE2L3	1	1	1	1	1	5
NM_001103184	FMN1	0	1	1	1	1	4			NM_003709	KLF7	1	1	1	1	1	5
NM_001106	ACVR2B	1	1	1	0	1	4			NM_003882	CCN4	1	1	1	0	1	4
NM_001111283	IGF1	1	1	1	0	1	4			NM_003901	SGPL1	1	1	1	0	1	4
NM_001111319	CLDN22	1	1	1	0	1	4			NM_003932	ST13	1	1	1	0	1	4
NM_001113239	HIPK2	1	1	0	1	1	4			NM_004854	CHST10	1	1	1	1	1	5
NM_001114120	DEPDC1	1	1	1	1	1	5			NM_005147	DNAJA3	0	1	1	1	1	4
NM_001122742	ESR1	1	1	1	0	1	4			NM_005215	DCC	0	1	1	1	1	4
NM_001122964	PPP4R3B	1	1	0	1	1	4			NM_005264	GFRA1	1	1	0	1	1	4
NM_001123355	PPP6C	1	1	0	1	1	4			NM_005338	HIP1	0	1	1	1	1	4
NM_001123369	PPP6C	1	1	0	1	1	4			NM_005400	PRKCE	1	1	1	1	1	5
NM_001123395	CLDN19	1	1	1	0	1	4			NM_005567	LGALS3BP	1	1	1	1	1	5
NM_001127211	SHTN1	0	1	1	1	1	4			NM_006876	B4GAT1	0	1	1	1	1	4
NM_001127669	KCNE1	0	1	1	1	1	4			NM_006884	SHOX2	1	1	0	1	1	4
NM_001129891	INSYN2B	1	1	1	1	1	5			NM_007224	NXPH4	1	1	1	0	1	4
NM_001130967	ZNF385A	1	1	0	1	1	4			NM_007371	BRD3	1	1	1	0	1	4
NM_001130968	ZNF385A	1	1	0	1	1	4			NM_012198	GCA	0	1	1	1	1	4
NM_001134999	FERMT2	1	1	0	1	1	4			NM_012387	PADI4	1	1	1	1	1	5
NM_001136127	DNM3	1	1	1	0	1	4			NM_013231	FLRT2	1	1	1	0	1	4
NM_001136474	VASH2	1	1	1	0	1	4			NM_014339	IL17RA	1	1	1	0	1	4
NM_001136557	GPR107	1	1	0	1	1	4			NM_014346	TBC1D22A	0	1	1	1	1	4
NM_001136558	GPR107	1	1	1	1	1	5			NM_014393	STAU2	1	0	1	1	1	4
NM_001142386	PDK3	1	1	1	0	1	4			NM_014468	VENTX	1	1	1	0	1	4
NM_001142498	SIRT1	1	1	0	1	1	4			NM_014734	SUSD6	1	1	1	1	1	5
NM_001142771	PCDH15	1	1	0	1	1	4			NM_014891	PDAP1	1	1	1	1	1	5
NM_001142772	PCDH15	1	1	1	1	1	5			NM_015160	PMPCA	1	1	1	1	1	5
NM_001143674	MPC2	1	1	0	1	1	4			NM_015562	UBXN7	1	1	1	0	1	4
NM_001143941	RBM24	1	1	0	1	1	4			NM_015898	ZBTB7A	0	1	1	1	1	4
NM_001143942	RBM24	1	1	1	1	1	5			NM_016028	KMT5B	0	1	1	1	1	4
NM_001145269	FAM185A	1	1	1	0	1	4			NM_016035	COQ4	0	1	1	1	1	4
NM_001145720	ZBTB8B	1	1	1	0	1	4			NM_017514	PLXNA3	1	0	1	1	1	4
NM_001145798	CACNB4	1	1	0	1	1	4			NM_017742	ZCCHC2	0	1	1	1	1	4
NM_001146191	MPZL1	1	1	0	1	1	4			NM_018116	MSTO1	1	1	0	1	1	4
NM_001146341	ANKRD34C	1	1	1	0	1	4			NM_018243	SEPTIN11	1	1	1	0	1	4
NM_001153446	SCOC	1	1	0	1	1	4			NM_018247	TMEM30A	1	1	1	1	1	5
NM_001153484	SCOC	1	1	0	1	1	4			NM_018370	DRAM1	1	1	1	1	1	5
NM_001153552	SCOC	1	1	0	1	1	4			NM_018390	PLCXD1	1	1	1	0	1	4
NM_001153585	SCOC	1	1	0	1	1	4			NM_018842	BAIAP2L1	1	1	1	1	1	5
NM_001153635	SCOC	1	1	0	1	1	4			NM_020120	UGGT1	1	1	1	0	1	4
NM_001153663	SCOC	1	1	0	1	1	4			NM_020733	HEG1	1	1	1	0	1	4
NM_001153690	SCOC	1	1	0	1	1	4			NM_021570	BARX1	0	1	1	1	1	4
NM_001159296	KLF8	1	1	1	0	1	4			NM_022340	RBSN	0	1	1	1	1	4
NM_001163812	TWNK	1	1	1	0	1	4			NM_022474	MPP5	1	1	1	0	1	4
NM_001164270	RAD51	1	1	1	0	1	4			NM_024301	FKRP	1	1	1	0	1	4
NM_001164281	TRAF3IP2	1	1	0	1	1	4			NM_024544	MUL1	1	1	1	0	1	4
NM_001164283	TRAF3IP2	1	1	0	1	1	4			NM_024648	OGFOD3	1	1	1	0	1	4
NM_001166700	FAM104B	1	1	0	1	1	4			NM_024817	THSD4	1	1	1	1	1	5
NM_001166701	FAM104B	1	1	1	1	1	5			NM_030626	LRRC27	1	1	0	1	1	4
NM_001166702	FAM104B	1	1	0	1	1	4			NM_030806	C1orf21	1	1	1	1	1	5
NM_001166703	FAM104B	1	1	0	1	1	4			NM_030809	CSRNP2	1	1	1	0	1	4
NM_001166704	FAM104B	1	1	1	1	1	5			NM_033226	ABCC12	1	1	1	0	1	4
NM_001167671	LPP	1	1	0	1	1	4			NM_033503	BMF	1	1	0	1	1	4
NM_001167672	LPP	1	1	0	1	1	4			NM_052865	MGME1	1	1	1	0	1	4
NM_001167674	CADM2	1	1	0	1	1	4			NM_052906	ELFN2	1	1	1	1	1	5
NM_001167675	CADM2	1	1	1	1	1	5			NM_052909	PLEKHG4B	1	1	1	1	1	5
NM_001167738	NAV1	1	1	0	1	1	4			NM_054027	ANKH	1	1	1	0	1	4
NM_001167830	TMED5	1	1	1	0	1	4			NM_058195	CDKN2A	1	1	0	1	1	4
NM_001170629	CHD8	1	1	0	1	1	4			NM_058197	CDKN2A	1	1	0	1	1	4
NM_001172304	MASTL	1	1	1	0	1	4			NM_080921	PTPRC	1	1	0	1	1	4
NM_001172697	TSFM	0	1	1	1	1	4			NM_145034	TOR1AIP2	1	1	1	0	1	4
NM_001173523	PCDH7	1	1	0	1	1	4			NM_145648	SLC15A4	1	1	1	0	1	4
NM_001177	ARL1	1	1	1	1	1	5			NM_145793	GFRA1	1	1	0	1	1	4
NM_001177660	HABP2	0	1	1	1	1	4			NM_152362	TNFAIP8L1	1	1	1	1	1	5
NM_001184715	SLAMF6	1	1	1	0	1	4			NM_152470	RNF165	1	1	1	1	1	5
NM_001185009	RNF4	1	1	0	1	1	4			NM_152660	FAM76A	1	0	1	1	1	4
NM_001185010	RNF4	1	1	1	1	1	5			NM_152879	DGKD	0	1	1	1	1	4
NM_001185117	CLDN19	1	1	1	0	1	4			NM_153702	ELMOD2	1	1	1	1	1	5
NM_001190826	FAM217B	1	1	1	0	1	4			NM_173843	IL1RN	1	1	1	0	1	4
NM_001190864	MRPS35	1	1	1	1	1	5			NM_175902	OGFOD3	1	1	1	0	1	4
NM_001190979	YAF2	1	1	1	0	1	4			NM_181705	LYRM7	1	1	1	0	1	4
NM_001191005	SRSF10	1	1	1	1	1	5			NM_182553	CNIH2	1	1	1	0	1	4
NM_001195278	TMEM178B	1	1	1	0	1	4			NM_198182	GRHL1	1	1	0	1	1	4
NM_001195286	IRF4	1	1	1	0	1	4			NM_198476	C19orf54	1	1	1	0	1	4
NM_001195478	TFG	1	1	1	0	1	4			NM_203293	TRIM7	0	1	1	1	1	4
NM_001195677	VAPB	1	1	1	0	1	4			NM_207517	ADAMTSL3	1	1	1	0	1	4
NM_001197131	PPP1R12B	1	1	0	1	1	4
NM_001198850	FOXJ3	1	1	0	1	1	4
NM_001198851	FOXJ3	1	1	0	1	1	4
NM_001198852	FOXJ3	1	1	0	1	1	4
NM_001199743	DCTN5	1	1	1	1	1	5
NM_001199847	SMURF1	1	1	0	1	1	4
NM_001199865	KIF16B	1	1	1	1	1	5
NM_001202543	CUX1	1	1	1	0	1	4
NM_001204054	NDUFC2	1	1	1	0	1	4
NM_001204068	ANKS1B	1	1	1	0	1	4
NM_001204069	ANKS1B	1	1	1	0	1	4
NM_001204106	BCL2L11	1	1	0	1	1	4
NM_001204107	BCL2L11	1	1	0	1	1	4
NM_001204108	BCL2L11	1	1	0	1	1	4
NM_001204109	BCL2L11	1	1	0	1	1	4
NM_001204110	BCL2L11	1	1	0	1	1	4
NM_001204111	BCL2L11	1	1	0	1	1	4
NM_001204112	BCL2L11	1	1	0	1	1	4
NM_001204416	RGS6	1	1	0	1	1	4
NM_001204419	RGS6	1	1	0	1	1	4
NM_001204420	RGS6	1	1	0	1	1	4
NM_001204423	RGS6	1	1	0	1	1	4
NM_001204424	RGS6	1	1	0	1	1	4
NM_001204504	DGKH	1	1	1	0	1	4
NM_001204818	ZNF587B	0	1	1	1	1	4
NM_001205228	SORT1	1	1	0	1	1	4
NM_001206747	CAV2	1	1	1	0	1	4
NM_001243788	SMUG1	1	1	1	0	1	4
NM_001244583	TFEC	1	1	0	1	1	4
NM_001256127	NSUN4	1	1	0	1	1	4
NM_001256128	NSUN4	1	1	0	1	1	4
NM_001256295	ETS2	0	1	1	1	1	4
NM_001256310	GLS	1	1	1	1	1	5
NM_001256502	CADM2	1	1	0	1	1	4
NM_001256503	CADM2	1	1	0	1	1	4
NM_001256504	CADM2	1	1	0	1	1	4
NM_001256505	CADM2	1	1	0	1	1	4
NM_001256819	CLRN1	1	1	0	1	1	4
NM_001256826	PAF1	1	1	1	0	1	4
NM_001257967	ITPRID1	1	1	0	1	1	4
NM_001258298	SHTN1	0	1	1	1	1	4
NM_001258329	EPB41L1	1	1	0	1	1	4
NM_001258330	EPB41L1	1	1	0	1	1	4
NM_001258331	EPB41L1	1	1	0	1	1	4
NM_001270934	JAKMIP2	1	1	1	0	1	4
NM_001277314	FMN1	1	1	1	0	1	4
NM_001278298	COL6A5	1	1	1	0	1	4
NM_001278461	COBLL1	1	1	1	0	1	4
NM_001282179	PPP2R5E	1	1	1	1	1	5
NM_001282180	PPP2R5E	1	1	0	1	1	4
NM_001282181	PPP2R5E	1	1	0	1	1	4
NM_001282182	PPP2R5E	1	1	0	1	1	4
NM_001282618	GNAI2	1	1	1	0	1	4
NM_001282711	SLC66A3	0	1	1	1	1	4
NM_001282850	PPP4R3B	1	1	0	1	1	4
NM_001282866	MARCHF8	1	1	1	1	1	5
NM_001282903	TRPS1	1	1	1	0	1	4
NM_001284347	IQCH	1	1	0	1	1	4
NM_001284348	IQCH	1	1	1	1	1	5
NM_001284355	AMZ1	1	1	1	0	1	4
NM_001286367	NOP9	1	1	1	0	1	4
NM_001286390	TMEM179	1	1	0	1	1	4
NM_001287740	STK32A	1	1	1	0	1	4
NM_001289	CLIC2	1	1	1	0	1	4
NM_001290001	ZNF385A	1	1	0	1	1	4
NM_001290002	ZNF385A	1	1	0	1	1	4
NM_001290004	ZNF385A	1	1	0	1	1	4
NM_001291832	ERFE	0	1	1	1	1	4
NM_001292049	STAC	1	1	0	1	1	4
NM_001297598	MIER3	0	1	1	1	1	4
NM_001300801	PITPNM2	1	1	1	0	1	4
NM_001300952	SRGAP2	1	1	0	1	1	4
NM_001300960	CDK19	1	1	1	1	1	5
NM_001300963	CDK19	1	1	0	1	1	4
NM_001300964	CDK19	1	1	0	1	1	4
NM_001301068	ARL1	1	1	0	1	1	4
NM_001301163	TMEM209	1	1	0	1	1	4
NM_001302123	CXCL11	1	1	1	0	1	4
NM_001303040	ITGA10	1	1	0	1	1	4
NM_001303041	ITGA10	1	1	0	1	1	4
NM_001303229	PRUNE1	1	1	0	1	1	4
NM_001303242	PRUNE1	1	1	1	1	1	5
NM_001303243	PRUNE1	1	1	0	1	1	4
NM_001303468	SKAP2	1	1	1	1	1	5
NM_001304344	ERMN	1	1	0	1	1	4
NM_001304345	ERMN	1	1	0	1	1	4
NM_001304346	ERMN	1	1	0	1	1	4
NM_001306219	TCF12	1	1	0	1	1	4
NM_001306220	TCF12	1	1	0	1	1	4
NM_001308084	C9orf135	1	1	1	0	1	4
NM_001308097	G2E3	1	1	0	1	1	4
NM_001308154	RAB15	1	1	1	1	1	5
NM_001308231	CABYR	1	1	0	1	1	4
NM_001310	CREBL2	1	1	1	1	1	5
NM_001314049	SIRT1	1	1	0	1	1	4
NM_001317012	GZF1	1	1	0	1	1	4
NM_001317019	GZF1	1	1	0	1	1	4
NM_001317331	CTSE	1	1	0	1	1	4
NM_001320722	CACNB4	1	1	0	1	1	4
NM_001387	DPYSL3	1	1	1	0	1	4
NM_001412	EIF1AX	1	1	1	0	1	4
NM_001547	IFIT2	1	1	1	0	1	4
NM_001550	IFRD1	1	1	1	0	1	4
NM_001759	CCND2	1	1	1	1	1	5
NM_001806	CEBPG	1	1	1	0	1	4
NM_001876	CPT1A	0	1	1	1	1	4
NM_001910	CTSE	1	1	1	1	1	5
NM_001918	DBT	1	1	1	0	1	4
NM_002072	GNAQ	1	1	1	0	1	4
NM_002077	GOLGA1	1	1	1	0	1	4
NM_002111	HTT	1	1	1	1	1	5
NM_002121	HLA-DPB1	1	1	1	0	1	4
NM_002238	KCNH1	1	1	0	1	1	4
NM_002372	MAN2A1	1	1	1	1	1	5
NM_002398	MEIS1	0	1	1	1	1	4
NM_002444	MSN	1	1	1	1	1	5
NM_002478	MYOD1	1	1	1	0	1	4
NM_002481	PPP1R12B	1	1	1	1	1	5
NM_002639	SERPINB5	1	1	1	0	1	4
NM_002721	PPP6C	1	1	1	1	1	5
NM_002753	MAPK10	0	1	1	1	1	4
NM_002764	PRPS1	1	1	1	0	1	4
NM_002815	PSMD11	0	1	1	1	1	4
NM_002875	RAD51	1	1	1	0	1	4
NM_002938	RNF4	1	1	0	1	1	4
NM_002959	SORT1	1	1	1	1	1	5
NM_003149	STAC	1	1	1	1	1	5
NM_003183	ADAM17	1	1	1	1	1	5
NM_003205	TCF12	1	1	1	1	1	5
NM_003247	THBS2	1	1	1	0	1	4
NM_003262	SEC62	1	1	1	0	1	4
NM_003274	TRAPPC10	0	1	1	1	1	4
NM_003281	TNNI1	1	1	1	0	1	4
NM_003466	PAX8	1	1	1	0	1	4
NM_003630	PEX3	0	1	1	1	1	4
NM_003637	ITGA10	1	1	1	1	1	5
NM_003808	TNFSF13	1	1	1	0	1	4
NM_003825	SNAP23	1	1	1	0	1	4
NM_003827	NAPA	1	1	1	0	1	4
NM_003866	INPP4B	1	1	1	1	1	5
NM_003927	MBD2	1	1	1	0	1	4
NM_003930	SKAP2	1	1	0	1	1	4
NM_003953	MPZL1	1	1	1	1	1	5
NM_003966	SEMA5A	0	1	1	1	1	4
NM_004113	FGF12	1	1	1	1	1	5
NM_004133	HNF4G	1	1	1	1	1	5
NM_004227	CYTH3	0	1	1	1	1	4
NM_004296	RGS6	1	1	0	1	1	4
NM_004331	BNIP3L	1	1	1	0	1	4
NM_004412	TRDMT1	1	1	1	1	1	5
NM_004422	DVL2	1	1	1	0	1	4
NM_004504	AGFG1	1	1	1	0	1	4
NM_004549	NDUFC2	1	1	1	0	1	4
NM_004555	NFATC3	1	1	1	0	1	4
NM_004598	SPOCK1	1	1	1	0	1	4
NM_004660	DDX3Y	1	1	0	1	1	4
NM_004737	LARGE1	0	1	1	1	1	4
NM_004738	VAPB	1	1	1	0	1	4
NM_004774	MED1	1	1	1	0	1	4
NM_004784	NDST3	1	1	1	0	1	4
NM_004857	AKAP5	1	1	1	0	1	4
NM_004871	GOSR1	1	1	1	1	1	5
NM_004936	CDKN2B	1	1	1	0	1	4
NM_005091	PGLYRP1	1	1	1	0	1	4
NM_005159	ACTC1	1	1	1	0	1	4
NM_005207	CRKL	1	1	1	1	1	5
NM_005236	ERCC4	1	1	1	0	1	4
NM_005250	FOXL1	1	1	1	0	1	4
NM_005318	H1-0	0	1	1	1	1	4
NM_005426	TP53BP2	1	1	1	0	1	4
NM_005542	INSIG1	1	1	1	0	1	4
NM_005578	LPP	1	1	0	1	1	4
NM_005801	EIF1	1	1	1	1	1	5
NM_005903	SMAD5	1	1	0	1	1	4
NM_005911	MAT2A	1	1	1	0	1	4
NM_006026	H1-10	1	1	1	0	1	4
NM_006041	HS3ST3B1	1	1	1	0	1	4
NM_006166	NFYB	1	1	1	0	1	4
NM_006246	PPP2R5E	1	1	0	1	1	4
NM_006330	LYPLA1	1	1	1	0	1	4
NM_006426	DPYSL4	1	1	1	0	1	4
NM_006489	NOVA1	1	1	1	0	1	4
NM_006538	BCL2L11	1	1	0	1	1	4
NM_006548	IGF2BP2	1	1	1	0	1	4
NM_006635	ZNF460	1	1	1	0	1	4
NM_006656	NEU3	1	1	1	0	1	4
NM_006695	RUNDC3A	1	1	1	0	1	4
NM_006775	QKI	1	1	1	0	1	4
NM_006832	FERMT2	1	1	0	1	1	4
NM_006887	ZFP36L2	1	1	1	0	1	4
NM_006918	SC5D	1	1	1	1	1	5
NM_006933	SLC5A3	1	1	1	1	1	5
NM_007006	NUDT21	1	1	1	0	1	4
NM_007200	AKAP13	1	1	1	0	1	4
NM_007222	ZHX1	1	1	1	0	1	4
NM_007250	KLF8	1	1	1	0	1	4
NM_012081	ELL2	1	1	1	0	1	4
NM_012097	ARL5A	1	1	1	0	1	4
NM_012153	EHF	1	1	1	0	1	4
NM_012156	EPB41L1	1	1	0	1	1	4
NM_012189	CABYR	1	1	0	1	1	4
NM_012194	KIAA1549L	1	1	1	1	1	5
NM_012238	SIRT1	1	1	1	1	1	5
NM_012252	TFEC	1	1	1	1	1	5
NM_012296	GAB2	1	1	1	0	1	4
NM_013252	CLEC5A	1	1	1	0	1	4
NM_013289	KIR3DL1	1	1	1	0	1	4
NM_013374	PDCD6IP	1	1	1	0	1	4
NM_013953	PAX8	1	1	1	0	1	4
NM_014045	LRP10	1	1	1	1	1	5
NM_014217	KCNK2	1	1	0	1	1	4
NM_014238	KSR1	1	1	1	1	1	5
NM_014251	SLC25A13	1	1	1	0	1	4
NM_014667	VGLL4	1	1	1	0	1	4
NM_014729	TOX	1	1	1	0	1	4
NM_014733	ZFYVE16	1	1	1	0	1	4
NM_014747	RIMS3	1	1	1	0	1	4
NM_014752	SPCS2	1	1	1	0	1	4
NM_014774	EFCAB14	1	0	1	1	1	4
NM_014788	TRIM14	1	1	1	0	1	4
NM_014790	JAKMIP2	1	1	1	0	1	4
NM_014875	KIF14	1	1	1	0	1	4
NM_014897	ZNF652	1	1	1	0	1	4
NM_014914	AGAP1	1	1	0	1	1	4
NM_014935	PLEKHA6	1	1	1	1	1	5
NM_014947	FOXJ3	1	1	0	1	1	4
NM_015035	ZHX3	0	1	1	1	1	4
NM_015076	CDK19	1	1	0	1	1	4
NM_015292	ESYT1	1	1	1	0	1	4
NM_015353	KCTD2	1	1	1	0	1	4
NM_015415	MPC2	1	1	1	1	1	5
NM_015481	ZNF385A	1	1	0	1	1	4
NM_015520	MAGI1	1	1	1	0	1	4
NM_015529	MOXD1	1	1	1	1	1	5
NM_015564	LRRTM2	1	1	1	0	1	4
NM_015866	PRDM2	1	1	0	1	1	4
NM_015975	TAF9B	1	1	1	1	1	5
NM_016040	TMED5	1	1	1	0	1	4
NM_016120	RLIM	1	1	1	1	1	5
NM_016132	MYEF2	1	1	1	0	1	4
NM_016206	VGLL3	1	1	1	0	1	4
NM_016351	ADAM22	1	1	1	0	1	4
NM_016612	SLC25A37	0	1	1	1	1	4
NM_017590	ZC3H7B	1	1	1	0	1	4
NM_017615	NSMCE4A	1	1	1	0	1	4
NM_017684	VPS13C	1	1	1	0	1	4
NM_017759	INO80D	0	1	1	1	1	4
NM_017769	G2E3	1	1	1	1	1	5
NM_017779	DEPDC1	1	1	0	1	1	4
NM_018143	KLHL11	0	1	1	1	1	4
NM_018176	LGI2	1	1	1	0	1	4
NM_018178	GOLPH3L	1	1	1	1	1	5
NM_018265	INAVA	1	1	1	0	1	4
NM_018317	TBC1D19	0	1	1	1	1	4
NM_018363	RNLS	1	1	1	0	1	4
NM_018367	ACER3	1	1	1	0	1	4
NM_018566	YOD1	1	1	1	0	1	4
NM_018687	ANGPTL8	1	1	1	1	1	5
NM_018706	DHTKD1	1	1	1	1	1	5
NM_018941	CLN8	0	1	1	1	1	4
NM_018950	HLA-F	1	1	0	1	1	4
NM_019054	SHLD2	1	1	0	1	1	4
NM_019088	PAF1	1	1	1	0	1	4
NM_019099	INKA2	1	1	1	0	1	4
NM_019117	KLHL4	1	1	1	0	1	4
NM_019600	FAM214A	1	1	1	0	1	4
NM_020122	KCMF1	1	0	1	1	1	4
NM_020182	PMEPA1	1	1	1	0	1	4
NM_020354	ENTPD7	1	1	1	0	1	4
NM_020390	EIF5A2	1	1	1	0	1	4
NM_020429	SMURF1	1	1	0	1	1	4
NM_020443	NAV1	1	1	0	1	1	4
NM_020463	PPP4R3B	1	1	0	1	1	4
NM_020711	ERMN	1	1	1	1	1	5
NM_020746	MAVS	1	1	1	0	1	4
NM_020802	CEP126	1	1	1	1	1	5
NM_020840	FNIP2	1	1	1	1	1	5
NM_020910	KIAA1549	1	1	1	0	1	4
NM_020920	CHD8	1	1	1	1	1	5
NM_020960	GPR107	1	1	0	1	1	4
NM_021032	FGF12	1	1	0	1	1	4
NM_021076	NEFH	1	1	1	0	1	4
NM_021138	TRAF2	1	1	1	1	1	5
NM_021222	PRUNE1	1	1	0	1	1	4
NM_021240	DMRT3	1	1	1	0	1	4
NM_021821	MRPS35	1	1	1	1	1	5
NM_021830	TWNK	1	1	1	0	1	4
NM_022100	MRPS14	1	1	1	0	1	4
NM_022154	SLC39A8	1	1	1	0	1	4
NM_022482	GZF1	1	1	0	1	1	4
NM_022566	TLNRD1	1	1	1	1	1	5
NM_022740	HIPK2	1	1	1	1	1	5
NM_023072	ZSWIM4	1	1	1	1	1	5
NM_024039	MIS12	1	1	1	0	1	4
NM_024077	SECISBP2	0	1	1	1	1	4
NM_024081	PRRG4	1	1	1	0	1	4
NM_024341	ZNF557	1	1	0	1	1	4
NM_024569	MPZL1	1	1	1	1	1	5
NM_024592	SRD5A3	1	1	1	1	1	5
NM_024704	KIF16B	1	1	0	1	1	4
NM_025010	KLHL18	1	1	1	0	1	4
NM_025208	PDGFD	1	1	1	1	1	5
NM_030766	BCL2L14	1	1	1	0	1	4
NM_031229	RBCK1	1	1	1	0	1	4
NM_031895	CACNG8	1	1	1	0	1	4
NM_032103	PPP1R12B	1	1	0	1	1	4
NM_032104	PPP1R12B	1	1	0	1	1	4
NM_032128	SLC10A7	1	1	1	0	1	4
NM_032229	SLITRK6	1	1	1	1	1	5
NM_032288	FYTTD1	1	1	1	0	1	4
NM_032391	PRAC1	1	1	1	1	1	5
NM_032410	HOOK3	1	1	1	0	1	4
NM_032457	PCDH7	1	1	0	1	1	4
NM_032486	DCTN5	1	1	1	1	1	5
NM_032524	KRTAP4-4	1	1	1	1	1	5
NM_032547	SCOC	1	1	0	1	1	4
NM_032740	SFT2D3	1	1	1	1	1	5
NM_032819	ZNF341	0	1	1	1	1	4
NM_032842	TMEM209	1	1	1	1	1	5
NM_032900	ARHGAP19	0	1	1	1	1	4
NM_033102	SLC45A3	1	1	1	1	1	5
NM_033135	PDGFD	1	1	0	1	1	4
NM_033213	ZNF670	1	1	1	0	1	4
NM_033251	RPL13	1	1	1	0	1	4
NM_033375	MYO1C	1	1	0	1	1	4
NM_033503	BMF	1	1	0	1	1	4
NM_052978	TRIM9	0	1	1	1	1	4
NM_053042	ZNF518B	1	1	1	0	1	4
NM_054016	SRSF10	1	1	0	1	1	4
NM_078470	COX15	1	1	1	0	1	4
NM_078487	CDKN2B	1	1	1	0	1	4
NM_080670	SLC35A4	1	1	1	1	1	5
NM_080876	DUSP19	1	1	1	0	1	4
NM_101395	DYRK1A	1	1	1	0	1	4
NM_130436	DYRK1A	1	1	1	0	1	4
NM_130438	DYRK1A	1	1	1	0	1	4
NM_133463	AMZ1	1	1	1	0	1	4
NM_134470	IL1RAP	1	1	1	0	1	4
NM_138370	PKDCC	1	1	1	0	1	4
NM_138573	NRG4	1	1	1	0	1	4
NM_138621	BCL2L11	1	1	1	1	1	5
NM_138622	BCL2L11	1	1	0	1	1	4
NM_138623	BCL2L11	1	1	0	1	1	4
NM_138624	BCL2L11	1	1	0	1	1	4
NM_138625	BCL2L11	1	1	0	1	1	4
NM_138626	BCL2L11	1	1	0	1	1	4
NM_138627	BCL2L11	1	1	0	1	1	4
NM_138723	BCL2L14	1	1	1	0	1	4
NM_138980	MAPK10	0	1	1	1	1	4
NM_144970	CXorf38	1	1	1	1	1	5
NM_145021	MARCHF8	1	1	0	1	1	4
NM_145040	CAVIN3	1	1	1	0	1	4
NM_145173	DIRAS1	1	1	1	0	1	4
NM_145207	SPATA5	1	1	1	1	1	5
NM_145298	APOBEC3F	1	1	1	0	1	4
NM_145804	ABTB2	0	1	1	1	1	4
NM_147161	ACOT11	0	1	1	1	1	4
NM_147686	TRAF3IP2	1	1	1	1	1	5
NM_148960	CLDN19	1	1	1	0	1	4
NM_148964	CTSE	1	1	1	1	1	5
NM_152391	SLC66A3	0	1	1	1	1	4
NM_152415	VPS37A	1	1	1	0	1	4
NM_152432	ARHGAP42	1	1	0	1	1	4
NM_152624	DCP2	1	0	1	1	1	4
NM_152745	NXPH1	1	1	1	1	1	5
NM_152910	DGKH	1	1	1	0	1	4
NM_153020	RBM24	1	1	0	1	1	4
NM_153184	CADM2	1	1	0	1	1	4
NM_153329	ALDH16A1	0	1	1	1	1	4
NM_153634	CPNE8	1	1	1	0	1	4
NM_153702	ELMOD2	1	1	1	0	1	4
NM_153712	TTL	0	1	1	1	1	4
NM_153768	CABYR	1	1	1	1	1	5
NM_170606	KMT2C	1	1	1	0	1	4
NM_172088	TNFSF13	1	1	1	0	1	4
NM_172089	TNFSF12-TNFSF13	1	1	1	0	1	4
NM_172212	CSF1	1	1	1	1	1	5
NM_172347	KCNG4	0	1	1	1	1	4
NM_172362	KCNH1	1	1	1	1	1	5
NM_173082	SHPRH	1	1	1	0	1	4
NM_173165	NFATC3	1	1	1	0	1	4
NM_173216	ST6GAL1	0	1	1	1	1	4
NM_173495	PTCHD1	1	0	1	1	1	4
NM_173598	KSR2	1	1	1	0	1	4
NM_173814	PRTG	1	1	1	0	1	4
NM_174913	NOP9	1	1	1	0	1	4
NM_177401	MIDN	1	1	0	1	1	4
NM_177524	MEST	1	1	1	0	1	4
NM_177996	EPB41L1	1	1	1	1	1	5
NM_178313	SPTBN1	1	1	1	0	1	4
NM_178571	TBC1D26	1	1	1	1	1	5
NM_178812	MTDH	1	1	1	1	1	5
NM_181349	SMURF1	1	1	1	1	1	5
NM_181449	CD300E	1	0	1	1	1	4
NM_181733	COG5	1	1	1	0	1	4
NM_181787	DPY19L4	1	1	1	1	1	5
NM_182978	GNAL	1	1	1	0	1	4
NM_183353	RLIM	1	1	0	1	1	4
NM_194247	HNRNPA3	1	1	0	1	1	4
NM_194300	ITPRID1	1	1	0	1	1	4
NM_194314	ZBTB41	1	1	1	0	1	4
NM_194324	TMSB15B	1	1	1	0	1	4
NM_194456	KRIT1	1	1	1	0	1	4
NM_198212	CAV2	1	1	1	0	1	4
NM_198336	INSIG1	1	1	1	0	1	4
NM_198337	INSIG1	1	1	1	0	1	4
NM_198686	RAB15	1	1	1	1	1	5
NM_199044	NSUN4	1	1	1	1	1	5
NM_201651	SLC28A1	0	1	1	1	1	4
NM_203346	HDLBP	1	0	1	1	1	4
NM_206853	QKI	1	1	1	0	1	4
NM_206854	QKI	1	1	1	0	1	4
NM_206855	QKI	1	1	1	0	1	4
NM_207003	BCL2L11	1	1	0	1	1	4
NM_207036	TCF12	1	1	0	1	1	4
NM_207037	TCF12	1	1	0	1	1	4
NM_207038	TCF12	1	1	0	1	1	4
NM_207040	TCF12	1	1	0	1	1	4
NM_207318	FAM199X	1	1	1	0	1	4
NM_207366	SEPTIN14	1	1	1	0	1	4
NM_207459	TEX19	1	1	1	1	1	5

## Sheet: hsa-miR-23a_3p3
hsa-miR-23a_3p/3_Unedited (258 genes and 334 transcripts)										hsa-miR-23b_3p/3_C-to-A (73 genes and 102 transcripts)
refseq_mrna	Transcripts	PITA	RNAhybrid	TargetScan	miRanda	miRmap	Sum			refseq_mrna	Transcripts	PITA	RNAhybrid	TargetScan	miRanda	miRmap	Sum
NM_000033	ABCD1	1	1	1	0	1	4			NM_000185	SERPIND1	0	1	1	1	1	4
NM_000103	CYP19A1	1	1	1	0	1	4			NM_000429	MAT1A	1	1	1	0	1	4
NM_000124	ERCC6	1	1	1	1	1	5			NM_000572	IL10	1	1	1	0	1	4
NM_000140	FECH	1	1	1	1	1	5			NM_001007267	PLA2R1	1	1	1	0	1	4
NM_000164	GIPR	1	1	1	0	1	4			NM_001017368	RFFL	1	1	0	1	1	4
NM_000314	PTEN	1	1	1	0	1	4			NM_001025356	ANO6	1	1	1	0	1	4
NM_000351	STS	1	1	1	0	1	4			NM_001039589	DPH2	1	1	0	1	1	4
NM_000444	PHEX	1	1	1	0	1	4			NM_001043351	TPM3	1	1	0	1	1	4
NM_000565	IL6R	1	1	1	1	1	5			NM_001043352	TPM3	1	1	1	1	1	5
NM_000821	GGCX	1	1	1	0	1	4			NM_001043353	TPM3	1	1	0	1	1	4
NM_000833	GRIN2A	1	1	1	0	1	4			NM_001044388	ZNF557	1	1	1	0	1	4
NM_001001411	ZNF676	1	1	1	1	1	5			NM_001122769	LCA5	1	1	1	0	1	4
NM_001002838	WNK3	1	1	1	0	1	4			NM_001130440	SRP9	0	1	1	1	1	4
NM_001002926	TWISTNB	1	1	1	0	1	4			NM_001136191	KANK2	1	0	1	1	1	4
NM_001003796	SNU13	1	1	1	0	1	4			NM_001142801	EYS	1	1	1	0	1	4
NM_001010852	CLVS2	1	1	1	0	1	4			NM_001145777	FKBP5	0	1	1	1	1	4
NM_001010917	GOLGA7B	1	1	1	1	1	5			NM_001186	BACH1	1	1	1	1	1	5
NM_001012279	SOGA3	1	1	0	1	1	4			NM_001190964	ZMYM2	1	1	0	1	1	4
NM_001012334	MDK	1	1	1	0	1	4			NM_001190965	ZMYM2	1	1	0	1	1	4
NM_001012515	FECH	1	1	0	1	1	4			NM_001190980	YAF2	0	1	1	1	1	4
NM_001013438	FXR1	0	1	1	1	1	4			NM_001244	TNFSF8	0	1	1	1	1	4
NM_001013746	ZNF107	1	1	1	1	1	5			NM_001256411	RAB18	1	1	1	0	1	4
NM_001013842	C8orf58	1	1	1	1	1	5			NM_001257273	ZNF451	1	1	1	0	1	4
NM_001017970	TMEM30B	1	1	1	1	1	5			NM_001277090	ZNF550	1	1	0	1	1	4
NM_001024380	TM2D2	1	1	0	1	1	4			NM_001277091	ZNF550	1	1	1	1	1	5
NM_001024381	TM2D2	1	1	1	1	1	5			NM_001277092	ZNF550	1	1	0	1	1	4
NM_001039111	TRIM71	1	1	1	1	1	5			NM_001277093	ZNF550	1	1	0	1	1	4
NM_001040185	ZNF765	1	1	1	0	1	4			NM_001278188	TPM3	1	1	1	1	1	5
NM_001042573	ENGASE	1	1	1	0	1	4			NM_001278189	TPM3	1	1	1	1	1	5
NM_001042633	SNX21	1	1	1	0	1	4			NM_001278190	TPM3	1	1	0	1	1	4
NM_001045477	NUTM2G	1	1	1	0	1	4			NM_001278191	TPM3	1	1	0	1	1	4
NM_001048252	CTXN3	1	1	1	1	1	5			NM_001278322	MOBP	0	1	1	1	1	4
NM_001075	UGT2B10	1	1	1	1	1	5			NM_001282322	RNF212B	1	1	1	0	1	4
NM_001076678	ZNF493	1	1	1	0	1	4			NM_001286124	MARK1	1	1	0	1	1	4
NM_001080409	ZNF99	1	1	1	0	1	4			NM_001286126	MARK1	1	1	0	1	1	4
NM_001080412	ZBTB38	0	1	1	1	1	4			NM_001286128	MARK1	1	1	1	1	1	5
NM_001085429	TMEM213	0	1	1	1	1	4			NM_001306215	ZNF827	1	1	1	0	1	4
NM_001098495	ZNF419	1	1	1	0	1	4			NM_001319165	DPH2	1	1	0	1	1	4
NM_001100592	ATP6V0E2	0	1	1	1	1	4			NM_001319166	DPH2	1	1	0	1	1	4
NM_001103149	PNMA8A	1	1	1	0	1	4			NM_001319167	DPH2	1	1	0	1	1	4
NM_001106	ACVR2B	1	1	1	0	1	4			NM_001319168	DPH2	1	1	0	1	1	4
NM_001113378	FANCI	1	1	0	1	1	4			NM_001319169	DPH2	1	1	0	1	1	4
NM_001117	ADCYAP1	0	1	1	1	1	4			NM_001319170	DPH2	1	1	0	1	1	4
NM_001127257	SLC39A10	1	1	1	0	1	4			NM_001319171	DPH2	1	1	0	1	1	4
NM_001127321	CBX5	1	1	0	1	1	4			NM_001384	DPH2	1	1	1	1	1	5
NM_001127322	CBX5	1	1	0	1	1	4			NM_001419	ELAVL1	0	1	1	1	1	4
NM_001127385	CTXN3	1	1	0	1	1	4			NM_001880	ATF2	1	1	1	0	1	4
NM_001127487	FLNC	0	1	1	1	1	4			NM_002203	ITGA2	1	1	1	0	1	4
NM_001130690	PDE10A	1	1	0	1	1	4			NM_002552	ORC4	1	1	1	0	1	4
NM_001134408	GRIN2A	1	1	1	0	1	4			NM_003062	SLIT3	1	1	1	0	1	4
NM_001134773	STX16	0	1	1	1	1	4			NM_003453	ZMYM2	1	1	0	1	1	4
NM_001135147	SLC39A8	0	1	1	1	1	4			NM_003473	STAM	1	1	1	0	1	4
NM_001135216	ZSCAN31	0	1	1	1	1	4			NM_003478	CUL5	1	1	1	0	1	4
NM_001136238	TMPPE	0	1	1	1	1	4			NM_003969	UBE2M	1	1	1	0	1	4
NM_001137608	ZNF732	1	1	1	0	1	4			NM_004027	INPP4A	1	1	1	0	1	4
NM_001142413	S1PR3	1	1	1	0	1	4			NM_004690	LATS1	1	1	1	0	1	4
NM_001142546	LUZP1	1	1	1	1	1	5			NM_004949	DSC2	1	1	1	0	1	4
NM_001142572	ZNF669	1	1	1	0	1	4			NM_006699	MAN1A2	1	1	1	0	1	4
NM_001142673	ATG13	0	1	1	1	1	4			NM_006955	ZNF33B	1	1	1	0	1	4
NM_001143775	CTDNEP1	0	1	1	1	1	4			NM_007348	ATF6	1	1	1	1	1	5
NM_001144767	UGT2B10	1	1	0	1	1	4			NM_014496	RPS6KA6	1	1	1	0	1	4
NM_001144952	SDK2	1	1	1	1	1	5			NM_014810	CEP350	1	1	1	0	1	4
NM_001145638	GPSM1	1	1	1	0	1	4			NM_014867	KBTBD11	1	1	1	0	1	4
NM_001146111	MIER1	1	1	1	0	1	4			NM_015557	CHD5	0	1	1	1	1	4
NM_001146112	MIER1	1	1	1	0	1	4			NM_016333	SRRM2	1	1	1	0	1	4
NM_001146213	TBC1D15	1	1	0	1	1	4			NM_016530	RAB8B	1	1	1	0	1	4
NM_001146214	TBC1D15	1	1	0	1	1	4			NM_017952	PTCD3	1	1	1	0	1	4
NM_001159293	ZNF737	1	1	1	0	1	4			NM_017964	SLC30A6	1	1	1	0	1	4
NM_001160183	ZNF138	1	1	1	0	1	4			NM_018046	AGGF1	1	1	1	0	1	4
NM_001164343	ZBTB20	1	1	1	0	1	4			NM_018057	SLC6A15	1	1	1	1	1	5
NM_001167929	IL1RAP	1	1	1	0	1	4			NM_018650	MARK1	1	1	0	1	1	4
NM_001167934	CCM2	1	1	1	0	1	4			NM_019084	CCNJ	0	1	1	1	1	4
NM_001171747	C3orf52	1	1	1	1	1	5			NM_019110	ZKSCAN4	1	1	1	0	1	4
NM_001172128	IL16	1	1	1	1	1	5			NM_020645	NRIP3	0	1	1	1	1	4
NM_001172655	ZNF701	0	1	1	1	1	4			NM_020657	ZNF304	1	1	1	0	1	4
NM_001173982	CHST11	0	1	1	1	1	4			NM_020871	LRCH2	1	1	1	0	1	4
NM_001178032	ZC4H2	1	1	0	1	1	4			NM_021110	COL14A1	1	1	1	0	1	4
NM_001178033	ZC4H2	1	1	1	1	1	5			NM_022445	TPK1	1	1	1	0	1	4
NM_001178040	STX3	0	1	1	1	1	4			NM_024039	MIS12	1	1	1	0	1	4
NM_001184717	TIPARP	1	1	0	1	1	4			NM_024422	DSC2	1	1	1	0	1	4
NM_001184718	TIPARP	1	1	0	1	1	4			NM_024594	PANK3	1	1	1	0	1	4
NM_001184901	CARD8	1	1	1	0	1	4			NM_024953	NAA25	1	1	1	0	1	4
NM_001184902	CARD8	1	1	1	0	1	4			NM_025244	TSGA10	1	1	1	1	1	5
NM_001194986	TRABD2B	1	0	1	1	1	4			NM_032299	DCUN1D5	1	1	1	0	1	4
NM_001195573	DICER1	1	1	1	0	1	4			NM_033224	PURB	0	1	1	1	1	4
NM_001197129	SYS1	1	1	0	1	1	4			NM_138796	SPATA17	1	1	1	0	1	4
NM_001198827	C8orf58	1	1	0	1	1	4			NM_139245	PPM1L	1	1	1	0	1	4
NM_001198999	SEMA6D	1	1	0	1	1	4			NM_144681	CCDC42	1	1	1	0	1	4
NM_001202412	ZNF559	1	1	1	0	1	4			NM_145756	ZNF396	1	1	1	0	1	4
NM_001202425	ZNF559-ZNF177	1	1	1	1	1	5			NM_152291	MUC7	1	1	1	0	1	4
NM_001203	BMPR1B	1	1	1	0	1	4			NM_152475	ZNF417	1	1	1	0	1	4
NM_001243804	ZC4H2	1	1	0	1	1	4			NM_152577	CBLL2	1	1	1	0	1	4
NM_001256113	TDRP	1	1	0	1	1	4			NM_153237	TMEM252	1	1	1	0	1	4
NM_001256823	ZNF195	1	1	1	1	1	5			NM_153255	MCM9	1	1	1	0	1	4
NM_001258334	HAL	1	1	1	0	1	4			NM_153649	TPM3	1	1	0	1	1	4
NM_001265591	RTN3	1	1	1	0	1	4			NM_178835	ZNF827	1	1	1	0	1	4
NM_001267716	ZNF728	1	1	1	1	1	5			NM_181844	BCL6B	1	1	1	0	1	4
NM_001269040	CTCFL	1	1	0	1	1	4			NM_182911	TSGA10	1	1	0	1	1	4
NM_001269041	CTCFL	1	1	1	1	1	5			NM_182935	MOBP	0	1	1	1	1	4
NM_001269042	CTCFL	1	1	0	1	1	4			NM_194285	SPTY2D1	1	1	1	0	1	4
NM_001269046	CTCFL	1	1	0	1	1	4			NM_197968	ZMYM2	1	1	0	1	1	4
NM_001271637	ZNF138	1	1	1	0	1	4			NM_206866	BACH1	1	1	0	1	1	4
NM_001271638	ZNF138	1	1	1	0	1	4
NM_001271650	AZI2	1	1	1	1	1	5
NM_001276503	SDHD	1	1	1	0	1	4
NM_001276506	SDHD	1	1	1	0	1	4
NM_001277091	ZNF550	1	1	1	0	1	4
NM_001278182	EOMES	1	1	0	1	1	4
NM_001278183	EOMES	1	1	0	1	1	4
NM_001278376	MPP2	1	1	1	0	1	4
NM_001278539	RCHY1	1	1	1	0	1	4
NM_001282359	ZNF107	1	1	0	1	1	4
NM_001282360	ZNF107	1	1	0	1	1	4
NM_001282419	NDUFA5	1	1	0	1	1	4
NM_001282420	NDUFA5	1	1	0	1	1	4
NM_001282421	NDUFA5	1	1	1	1	1	5
NM_001282422	NDUFA5	1	1	0	1	1	4
NM_001282526	POLR3F	0	1	1	1	1	4
NM_001282729	SUPT7L	0	1	1	1	1	4
NM_001286273	TPT1	0	1	1	1	1	4
NM_001287424	CEBPA	0	1	1	1	1	4
NM_001287740	STK32A	1	1	1	0	1	4
NM_001288973	ADAM12	1	1	1	1	1	5
NM_001290091	UGT2B10	1	1	0	1	1	4
NM_001291304	NDUFA5	1	1	0	1	1	4
NM_001291446	SALL2	1	1	0	1	1	4
NM_001291447	SALL2	1	1	1	1	1	5
NM_001297715	SMN1	1	1	1	0	1	4
NM_001297715	SMN2	1	1	1	0	1	4
NM_001300907	KMT5B	0	1	1	1	1	4
NM_001301210	MYEF2	1	1	0	1	1	4
NM_001304564	MIEF1	1	1	1	0	1	4
NM_001304996	TMEM170A	1	1	1	0	1	4
NM_001308238	ANKRD29	1	1	0	1	1	4
NM_001308264	ST7L	1	1	0	1	1	4
NM_001315	MAPK14	1	1	1	1	1	5
NM_001316312	ITGA4	1	1	0	1	1	4
NM_001981	EPS15	1	1	0	1	1	4
NM_002033	FUT4	1	1	1	0	1	4
NM_002094	GSPT1	1	1	1	0	1	4
NM_002095	GTF2E2	1	1	1	1	1	5
NM_002108	HAL	1	1	1	0	1	4
NM_002148	HOXD10	1	1	1	0	1	4
NM_002364	MAGEB2	1	1	1	0	1	4
NM_003002	SDHD	1	1	1	0	1	4
NM_003162	STRN	1	1	1	0	1	4
NM_003430	ZNF91	1	1	1	0	1	4
NM_003439	ZKSCAN1	0	1	1	1	1	4
NM_003466	PAX8	1	1	1	1	1	5
NM_003474	ADAM12	1	1	0	1	1	4
NM_003507	FZD7	1	1	1	0	1	4
NM_003809	TNFSF12	0	1	1	1	1	4
NM_003837	FBP2	1	1	1	0	1	4
NM_004113	FGF12	1	1	1	0	1	4
NM_004163	RAB27B	1	1	1	0	1	4
NM_004368	CNN2	1	1	1	0	1	4
NM_004501	HNRNPU	1	1	1	0	1	4
NM_004513	IL16	1	1	0	1	1	4
NM_004947	DOCK3	1	1	1	0	1	4
NM_005000	NDUFA5	1	1	0	1	1	4
NM_005087	FXR1	0	1	1	1	1	4
NM_005127	CLEC2B	1	1	1	0	1	4
NM_005246	FER	1	1	1	0	1	4
NM_005328	HAS2	1	1	1	0	1	4
NM_005407	SALL2	1	1	0	1	1	4
NM_005435	ARHGEF5	1	1	1	0	1	4
NM_005442	EOMES	1	1	1	1	1	5
NM_005652	TERF2	1	1	1	0	1	4
NM_005669	REEP5	1	1	1	0	1	4
NM_005741	ZNF263	1	1	1	0	1	4
NM_005898	CAPRIN1	1	1	1	0	1	4
NM_005999	TSNAX	1	1	1	0	1	4
NM_006158	NEFL	1	1	0	1	1	4
NM_006180	NTRK2	1	1	1	0	1	4
NM_006275	SRSF6	1	1	1	1	1	5
NM_006371	CRTAP	0	1	1	1	1	4
NM_006441	MTHFS	1	1	1	0	1	4
NM_006581	FUT9	1	1	1	1	1	5
NM_006661	PDE10A	1	1	1	1	1	5
NM_006917	RXRG	1	1	1	0	1	4
NM_006944	SPP2	1	1	1	0	1	4
NM_006965	ZNF24	0	1	1	1	1	4
NM_007055	POLR3A	0	1	1	1	1	4
NM_007137	ZNF81	1	1	1	0	1	4
NM_007153	ZNF208	1	1	1	0	1	4
NM_007348	ATF6	1	1	1	0	1	4
NM_007375	TARDBP	1	1	1	0	1	4
NM_012117	CBX5	1	1	1	1	1	5
NM_012166	FBXO10	1	1	1	0	1	4
NM_013312	HOOK2	1	1	1	0	1	4
NM_013381	TRHDE	1	1	1	0	1	4
NM_013952	PAX8	1	1	0	1	1	4
NM_013953	PAX8	1	1	1	1	1	5
NM_013992	PAX8	1	1	0	1	1	4
NM_014246	CELSR1	1	1	1	0	1	4
NM_014289	CAPN6	1	1	1	1	1	5
NM_014394	GHITM	1	1	1	1	1	5
NM_014702	KIAA0408	1	1	1	1	1	5
NM_014862	ARNT2	1	1	1	0	1	4
NM_014868	RNF10	0	1	1	1	1	4
NM_014869	IQSEC1	1	1	1	1	1	5
NM_014905	GLS	1	1	1	0	1	4
NM_015000	STK38L	1	1	1	1	1	5
NM_015021	ZNF292	1	1	1	0	1	4
NM_015035	ZHX3	0	1	1	1	1	4
NM_015215	CAMTA1	1	1	1	1	1	5
NM_015253	WSCD1	1	1	0	1	1	4
NM_015336	ZDHHC17	1	1	1	0	1	4
NM_015453	THUMPD3	1	1	1	0	1	4
NM_015508	TIPARP	1	1	1	1	1	5
NM_015852	ZNF117	1	1	1	1	1	5
NM_016132	MYEF2	1	1	1	1	1	5
NM_016200	LSM8	1	1	1	0	1	4
NM_016220	ZNF107	1	1	0	1	1	4
NM_016224	SNX9	1	1	1	0	1	4
NM_016302	CRBN	1	1	1	0	1	4
NM_016440	VRK3	1	1	1	0	1	4
NM_016447	MPP6	1	1	1	0	1	4
NM_017411	SMN2	1	1	1	0	1	4
NM_017671	FERMT1	1	1	1	0	1	4
NM_017709	TENT5C	1	1	1	0	1	4
NM_017744	ST7L	1	1	0	1	1	4
NM_017754	UHRF1BP1	1	1	1	0	1	4
NM_017919	STX17	1	1	1	1	1	5
NM_018036	ATG2B	1	1	1	1	1	5
NM_018193	FANCI	1	1	1	1	1	5
NM_018215	PNMA8A	1	1	1	0	1	4
NM_018440	PAG1	1	1	1	0	1	4
NM_018638	ETNK1	1	1	1	0	1	4
NM_018670	MESP1	0	1	1	1	1	4
NM_018684	ZC4H2	1	1	0	1	1	4
NM_018718	CEP41	1	0	1	1	1	4
NM_019008	MIEF1	1	1	1	0	1	4
NM_019018	OTULINL	1	1	1	1	1	5
NM_019022	TMX3	1	1	1	0	1	4
NM_019106	SEPTIN3	1	1	1	0	1	4
NM_019591	ZNF26	1	1	1	0	1	4
NM_020218	ATXN7L3	0	1	1	1	1	4
NM_020307	CCNL1	0	1	1	1	1	4
NM_020445	ACTR3B	1	1	1	0	1	4
NM_020698	TMCC3	1	1	1	0	1	4
NM_020704	STRIP2	1	1	1	0	1	4
NM_020706	SCAF4	1	1	1	0	1	4
NM_020848	JCAD	1	1	1	0	1	4
NM_020854	RELCH	1	1	1	0	1	4
NM_020858	SEMA6D	1	1	0	1	1	4
NM_020927	VAT1L	1	1	1	0	1	4
NM_021047	ZNF253	1	1	1	0	1	4
NM_021269	ZNF708	1	1	1	0	1	4
NM_021648	TSPYL4	0	1	1	1	1	4
NM_021926	ALX4	1	1	1	0	1	4
NM_022061	MRPL17	0	1	1	1	1	4
NM_022118	RBM26	1	1	1	0	1	4
NM_022166	XYLT1	1	0	1	1	1	4
NM_022461	AZI2	1	1	0	1	1	4
NM_022740	HIPK2	1	1	1	0	1	4
NM_022771	TBC1D15	1	1	1	1	1	5
NM_023009	MARCKSL1	0	1	1	1	1	4
NM_024077	SECISBP2	1	1	1	0	1	4
NM_024616	C3orf52	1	1	1	1	1	5
NM_024725	CCDC82	1	1	1	0	1	4
NM_024759	NIPAL2	1	1	1	0	1	4
NM_024807	TREML2	1	1	1	1	1	5
NM_024942	C10orf88	1	1	1	0	1	4
NM_030624	KLHL15	1	1	1	0	1	4
NM_030753	WNT3	1	1	1	1	1	5
NM_030797	CYRIA	1	1	1	0	1	4
NM_031940	TM2D2	1	1	0	1	1	4
NM_032317	DNAJC30	1	1	1	0	1	4
NM_032591	SLC9A7	0	1	1	1	1	4
NM_032682	FOXP1	1	1	1	0	1	4
NM_032825	ZNF382	1	1	1	0	1	4
NM_033029	LMLN	1	1	1	0	1	4
NM_033274	ADAM19	0	1	1	1	1	4
NM_033421	SNX21	1	1	1	0	1	4
NM_033446	MVB12B	0	1	1	1	1	4
NM_033468	ZNF257	1	1	1	0	1	4
NM_033542	SYS1	1	1	1	1	1	5
NM_033631	LUZP1	1	1	0	1	1	4
NM_052832	SLC26A7	1	1	1	0	1	4
NM_052845	MMAB	1	1	1	0	1	4
NM_078473	TM2D2	1	1	0	1	1	4
NM_080618	CTCFL	1	1	0	1	1	4
NM_080836	STK35	0	1	1	1	1	4
NM_134261	RORA	1	1	1	0	1	4
NM_138347	ZNF551	1	1	1	0	1	4
NM_138727	ST7L	1	1	0	1	1	4
NM_138728	ST7L	1	1	1	1	1	5
NM_138799	MBOAT2	1	1	1	1	1	5
NM_139012	MAPK14	1	1	0	1	1	4
NM_139014	MAPK14	1	1	1	1	1	5
NM_144683	DHRS13	0	1	1	1	1	4
NM_145010	ENKUR	1	1	1	0	1	4
NM_145173	DIRAS1	1	1	1	0	1	4
NM_145733	SEPTIN3	1	1	1	0	1	4
NM_152259	TICRR	0	1	1	1	1	4
NM_152610	CCDC185	1	1	1	1	1	5
NM_152721	DOK6	0	1	1	1	1	4
NM_152787	TAB3	1	1	1	0	1	4
NM_153616	SEMA6D	1	1	0	1	1	4
NM_153617	SEMA6D	1	1	0	1	1	4
NM_153618	SEMA6D	1	1	1	1	1	5
NM_153619	SEMA6D	1	1	1	1	1	5
NM_172037	RDH10	1	1	1	0	1	4
NM_172159	KCNAB1	1	1	1	0	1	4
NM_172217	IL16	1	1	0	1	1	4
NM_173505	ANKRD29	1	1	1	1	1	5
NM_173531	ZNF100	1	1	1	0	1	4
NM_173536	GABRG1	1	1	1	0	1	4
NM_173686	C8orf58	1	1	0	1	1	4
NM_173829	SREK1IP1	1	1	1	1	1	5
NM_175056	ZPLD1	1	1	1	1	1	5
NM_175883	OR7D2	1	1	1	0	1	4
NM_177438	DICER1	1	1	1	0	1	4
NM_178558	ZNF680	1	1	1	0	1	4
NM_181359	IL6R	1	1	1	1	1	5
NM_181521	CMTM4	1	1	1	1	1	5
NM_181671	PITPNC1	1	1	1	0	1	4
NM_181776	SLC36A2	1	1	1	0	1	4
NM_182562	FAM169B	1	1	1	0	1	4
NM_183415	UBE3B	0	1	1	1	1	4
NM_183416	KIF1B	0	1	1	1	1	4
NM_194286	SRRM4	1	1	1	1	1	5
NM_194456	KRIT1	1	1	1	0	1	4
NM_198124	CSMD3	1	1	1	0	1	4
NM_198400	NEDD4	1	1	1	0	1	4
NM_198428	BBS9	1	1	1	0	1	4
NM_201253	CRB1	1	1	1	0	1	4
NM_201428	RTN3	1	1	1	0	1	4
NM_201430	RTN3	1	1	1	0	1	4
NM_203282	ZNF254	1	1	1	0	1	4
NM_203495	COMMD6	1	1	1	0	1	4
NM_207123	GAB1	0	1	1	1	1	4
NM_207506	SAMD12	1	1	1	1	1	5

## Sheet: hsa-miR-23b_3p3
hsa-miR-23b_3p/3_Unedited (372 genes and 514 transcripts)										hsa-miR-23b_3p/3_C-to-A (106 genes and 135 transcripts)
refseq_mrna	Transcripts	PITA	RNAhybrid	TargetScan	miRanda	miRmap	Sum			refseq_mrna	Transcripts	PITA	RNAhybrid	TargetScan	miRanda	miRmap	Sum
NM_000033	ABCD1	1	1	1	0	1	4			NM_000185	SERPIND1	0	1	1	1	1	4
NM_000124	ERCC6	1	1	1	1	1	5			NM_000321	RB1	1	1	1	0	1	4
NM_000140	FECH	1	1	1	0	1	4			NM_000429	MAT1A	1	1	1	0	1	4
NM_000202	IDS	1	1	1	1	1	5			NM_000572	IL10	1	1	1	0	1	4
NM_000230	LEP	1	1	1	0	1	4			NM_000868	HTR2C	1	1	1	0	1	4
NM_000314	PTEN	1	1	1	0	1	4			NM_001002860	BTBD7	1	1	1	0	1	4
NM_000334	SCN4A	1	1	0	1	1	4			NM_001004308	RTL4	1	1	1	0	1	4
NM_000351	STS	1	1	1	0	1	4			NM_001007267	PLA2R1	1	1	1	0	1	4
NM_000401	EXT2	1	1	1	0	1	4			NM_001039589	DPH2	1	1	0	1	1	4
NM_000444	PHEX	1	1	1	0	1	4			NM_001039693	TYW5	0	1	1	1	1	4
NM_000565	IL6R	1	1	1	1	1	5			NM_001043352	TPM3	1	1	1	0	1	4
NM_000833	GRIN2A	1	1	1	0	1	4			NM_001044388	ZNF557	1	1	1	0	1	4
NM_000855	GUCY1A2	1	1	1	0	1	4			NM_001067	TOP2A	1	1	1	0	1	4
NM_001001411	ZNF676	1	1	1	0	1	4			NM_001099294	SHISAL1	1	1	1	0	1	4
NM_001002838	WNK3	1	1	1	0	1	4			NM_001122607	RUNX1	1	1	1	0	1	4
NM_001003796	SNU13	1	1	1	1	1	5			NM_001122769	LCA5	1	1	1	0	1	4
NM_001004065	PALM2AKAP2	0	1	1	1	1	4			NM_001126055	CASK	1	1	1	0	1	4
NM_001005242	PKP2	1	1	1	1	1	5			NM_001128833	ZBTB4	1	1	1	0	1	4
NM_001005463	EBF3	1	1	1	0	1	4			NM_001134670	HOGA1	1	1	1	0	1	4
NM_001010847	LRRC38	0	1	1	1	1	4			NM_001136191	KANK2	1	0	1	1	1	4
NM_001010852	CLVS2	1	1	1	0	1	4			NM_001139466	TBL1X	1	1	1	0	1	4
NM_001010891	MTX3	1	1	1	0	1	4			NM_001173523	PCDH7	1	1	0	1	1	4
NM_001010917	GOLGA7B	1	1	1	0	1	4			NM_001186	BACH1	1	1	1	0	1	4
NM_001011658	TRAPPC2	1	1	0	1	1	4			NM_001190980	YAF2	0	1	1	1	1	4
NM_001012279	SOGA3	1	1	0	1	1	4			NM_001193347	MEF2C	0	1	1	1	1	4
NM_001012334	MDK	1	1	1	0	1	4			NM_001200051	NPL	0	1	1	1	1	4
NM_001013438	FXR1	0	1	1	1	1	4			NM_001243963	LRCH2	1	1	0	1	1	4
NM_001013746	ZNF107	1	1	1	0	1	4			NM_001244	TNFSF8	0	1	1	1	1	4
NM_001013842	C8orf58	1	1	1	1	1	5			NM_001251	CD68	1	1	1	0	1	4
NM_001017924	LRIT2	1	1	1	0	1	4			NM_001252668	GULP1	1	1	1	0	1	4
NM_001017970	TMEM30B	1	1	1	0	1	4			NM_001256761	HTR2C	1	1	1	0	1	4
NM_001024380	TM2D2	1	1	0	1	1	4			NM_001257273	ZNF451	1	1	1	0	1	4
NM_001024381	TM2D2	1	1	1	1	1	5			NM_001258217	MIS12	1	1	0	1	1	4
NM_001024674	LIN52	1	1	1	0	1	4			NM_001258218	MIS12	1	1	0	1	1	4
NM_001033604	BBS9	1	1	0	1	1	4			NM_001258219	MIS12	1	1	0	1	1	4
NM_001033605	BBS9	1	1	0	1	1	4			NM_001258220	MIS12	1	1	0	1	1	4
NM_001033723	ZNF704	1	1	1	0	1	4			NM_001259	CDK6	1	1	1	0	1	4
NM_001039111	TRIM71	1	1	1	1	1	5			NM_001278188	TPM3	1	1	1	0	1	4
NM_001039762	INSYN2A	1	1	1	0	1	4			NM_001278189	TPM3	1	1	1	0	1	4
NM_001040450	MINDY2	1	1	1	0	1	4			NM_001278322	MOBP	1	1	1	1	1	5
NM_001042533	RIOX2	0	1	1	1	1	4			NM_001282322	RNF212B	1	1	1	0	1	4
NM_001042573	ENGASE	1	1	1	0	1	4			NM_001286124	MARK1	1	1	0	1	1	4
NM_001042706	IQCJ	0	1	1	1	1	4			NM_001286126	MARK1	1	1	0	1	1	4
NM_001048	SST	1	1	1	0	1	4			NM_001286128	MARK1	1	1	1	1	1	5
NM_001048252	CTXN3	1	1	1	1	1	5			NM_001304351	ADAM28	1	1	0	1	1	4
NM_001059	TACR3	1	1	1	0	1	4			NM_001304550	THUMPD1	1	1	1	0	1	4
NM_001075	UGT2B10	1	1	1	1	1	5			NM_001306215	ZNF827	1	1	1	0	1	4
NM_001077498	FAM222B	1	1	0	1	1	4			NM_001319165	DPH2	1	1	0	1	1	4
NM_001080409	ZNF99	1	1	1	0	1	4			NM_001319166	DPH2	1	1	0	1	1	4
NM_001080412	ZBTB38	0	1	1	1	1	4			NM_001319167	DPH2	1	1	0	1	1	4
NM_001080467	MYO5B	1	1	1	0	1	4			NM_001319168	DPH2	1	1	0	1	1	4
NM_001085429	TMEM213	0	1	1	1	1	4			NM_001319169	DPH2	1	1	0	1	1	4
NM_001098272	HMGCS1	1	1	1	1	1	5			NM_001319170	DPH2	1	1	0	1	1	4
NM_001098491	ZNF419	1	1	0	1	1	4			NM_001319171	DPH2	1	1	0	1	1	4
NM_001098492	ZNF419	1	1	0	1	1	4			NM_001320334	KIAA1143	1	1	0	1	1	4
NM_001098493	ZNF419	1	1	0	1	1	4			NM_001384	DPH2	1	1	1	1	1	5
NM_001098494	ZNF419	1	1	0	1	1	4			NM_001570	IRAK2	1	1	1	0	1	4
NM_001098495	ZNF419	1	1	1	1	1	5			NM_001846	COL4A2	1	1	1	0	1	4
NM_001098496	ZNF419	1	1	0	1	1	4			NM_001880	ATF2	1	1	1	0	1	4
NM_001098816	TENM4	1	1	1	0	1	4			NM_001910	CTSE	1	1	1	0	1	4
NM_001106	ACVR2B	1	1	1	0	1	4			NM_002203	ITGA2	1	1	1	0	1	4
NM_001117	ADCYAP1	0	1	1	1	1	4			NM_002677	PMP2	1	1	1	0	1	4
NM_001122821	SET	1	1	1	0	1	4			NM_002794	PSMB2	1	1	1	0	1	4
NM_001127197	ELF4	1	1	1	1	1	5			NM_003953	MPZL1	0	1	1	1	1	4
NM_001127321	CBX5	1	1	0	1	1	4			NM_003969	UBE2M	1	1	1	0	1	4
NM_001127322	CBX5	1	1	0	1	1	4			NM_004027	INPP4A	1	1	1	0	1	4
NM_001127385	CTXN3	1	1	0	1	1	4			NM_004690	LATS1	1	1	1	0	1	4
NM_001127487	FLNC	0	1	1	1	1	4			NM_004887	CXCL14	1	1	1	0	1	4
NM_001128150	ORMDL1	1	1	1	0	1	4			NM_005116	SLC23A2	1	1	1	0	1	4
NM_001128835	TRAPPC2	1	1	0	1	1	4			NM_005246	FER	1	1	1	0	1	4
NM_001130690	PDE10A	1	1	0	1	1	4			NM_005450	NOG	1	1	1	0	1	4
NM_001134408	GRIN2A	1	1	1	0	1	4			NM_005570	LMAN1	1	1	1	1	1	5
NM_001134773	STX16	0	1	1	1	1	4			NM_005738	ARL4A	1	1	1	0	1	4
NM_001135036	TVP23C	1	1	1	0	1	4			NM_005857	ZMPSTE24	0	1	1	1	1	4
NM_001135147	SLC39A8	0	1	1	1	1	4			NM_007348	ATF6	1	1	1	0	1	4
NM_001135216	ZSCAN31	0	1	1	1	1	4			NM_012229	NT5C2	1	1	1	0	1	4
NM_001136049	LMLN	1	1	0	1	1	4			NM_014265	ADAM28	1	1	1	1	1	5
NM_001136115	FBXO28	1	1	1	0	1	4			NM_014313	TMEM50A	1	1	1	0	1	4
NM_001136238	TMPPE	0	1	1	1	1	4			NM_014331	SLC7A11	1	1	1	0	1	4
NM_001139466	TBL1X	1	1	1	0	1	4			NM_014584	ERO1A	1	1	1	0	1	4
NM_001142302	CCDC113	1	1	1	0	1	4			NM_014763	MRPL19	1	1	1	0	1	4
NM_001142413	S1PR3	1	1	1	0	1	4			NM_014810	CEP350	1	1	1	0	1	4
NM_001142546	LUZP1	0	1	1	1	1	4			NM_014867	KBTBD11	1	1	1	1	1	5
NM_001142572	ZNF669	1	1	1	0	1	4			NM_015551	SUSD5	1	1	1	1	1	5
NM_001142673	ATG13	0	1	1	1	1	4			NM_016333	SRRM2	1	1	1	0	1	4
NM_001143775	CTDNEP1	0	1	1	1	1	4			NM_016530	RAB8B	1	1	1	0	1	4
NM_001144767	UGT2B10	1	1	0	1	1	4			NM_017934	PHIP	0	1	1	1	1	4
NM_001144952	SDK2	1	1	1	1	1	5			NM_018046	AGGF1	1	1	1	0	1	4
NM_001145256	IRAK4	1	1	1	0	1	4			NM_018057	SLC6A15	1	1	1	1	1	5
NM_001145638	GPSM1	1	1	1	0	1	4			NM_018351	FGD6	1	1	1	0	1	4
NM_001145715	KPNA7	1	1	1	0	1	4			NM_018638	ETNK1	1	1	1	0	1	4
NM_001146082	MBOAT7	1	1	1	0	1	4			NM_018650	MARK1	1	1	0	1	1	4
NM_001146111	MIER1	1	1	1	0	1	4			NM_018935	PCDHB15	1	1	1	0	1	4
NM_001146112	MIER1	1	1	1	0	1	4			NM_019084	CCNJ	0	1	1	1	1	4
NM_001146213	TBC1D15	1	1	0	1	1	4			NM_020225	STOX2	1	1	1	0	1	4
NM_001146214	TBC1D15	1	1	0	1	1	4			NM_020657	ZNF304	1	1	1	0	1	4
NM_001160183	ZNF138	1	1	1	0	1	4			NM_020696	KIAA1143	1	1	1	1	1	5
NM_001164507	NEB	1	1	0	1	1	4			NM_020810	TRMT5	0	1	1	1	1	4
NM_001164508	NEB	1	1	0	1	1	4			NM_020868	DPP10	1	1	1	0	1	4
NM_001166550	IDS	1	1	0	1	1	4			NM_020871	LRCH2	1	1	1	1	1	5
NM_001167741	MTX3	1	1	1	0	1	4			NM_020888	KIAA1522	1	1	1	0	1	4
NM_001167929	IL1RAP	1	1	1	0	1	4			NM_020918	GPAM	1	1	1	0	1	4
NM_001171506	MCFD2	1	1	0	1	1	4			NM_021110	COL14A1	1	1	1	0	1	4
NM_001171507	MCFD2	1	1	0	1	1	4			NM_021643	TRIB2	1	1	1	0	1	4
NM_001171508	MCFD2	1	1	0	1	1	4			NM_022445	TPK1	1	1	1	0	1	4
NM_001171509	MCFD2	1	1	0	1	1	4			NM_024039	MIS12	1	1	1	1	1	5
NM_001171510	MCFD2	1	1	0	1	1	4			NM_024569	MPZL1	0	1	1	1	1	4
NM_001171511	MCFD2	1	1	1	1	1	5			NM_024594	PANK3	1	1	1	0	1	4
NM_001171747	C3orf52	0	1	1	1	1	4			NM_024989	PGAP1	1	1	1	0	1	4
NM_001171907	EOLA1	1	1	0	1	1	4			NM_025243	SLC19A3	1	1	1	1	1	5
NM_001171908	EOLA1	1	1	0	1	1	4			NM_025244	TSGA10	1	1	1	1	1	5
NM_001172128	IL16	1	1	1	1	1	5			NM_030769	NPL	0	1	1	1	1	4
NM_001172655	ZNF701	0	1	1	1	1	4			NM_031913	ESYT3	1	1	1	0	1	4
NM_001178040	STX3	0	1	1	1	1	4			NM_032457	PCDH7	1	1	0	1	1	4
NM_001184717	TIPARP	1	1	0	1	1	4			NM_033334	NR6A1	1	1	1	0	1	4
NM_001184718	TIPARP	1	1	0	1	1	4			NM_080597	OSBPL1A	1	1	1	0	1	4
NM_001184901	CARD8	1	1	1	0	1	4			NM_139245	PPM1L	1	1	1	0	1	4
NM_001184902	CARD8	1	1	1	0	1	4			NM_144681	CCDC42	1	1	1	0	1	4
NM_001194986	TRABD2B	1	0	1	1	1	4			NM_148964	CTSE	1	1	1	0	1	4
NM_001195100	PTP4A2	1	1	0	1	1	4			NM_152291	MUC7	1	1	1	0	1	4
NM_001195101	PTP4A2	1	1	0	1	1	4			NM_152475	ZNF417	1	1	1	0	1	4
NM_001195573	DICER1	1	1	1	1	1	5			NM_152577	CBLL2	1	1	1	0	1	4
NM_001197129	SYS1	1	1	0	1	1	4			NM_152624	DCP2	1	1	1	0	1	4
NM_001198827	C8orf58	1	1	0	1	1	4			NM_153686	LCORL	1	1	1	0	1	4
NM_001198952	RNF103	1	1	0	1	1	4			NM_153759	DNMT3A	1	1	1	0	1	4
NM_001198999	SEMA6D	1	1	0	1	1	4			NM_173728	ARHGEF15	0	1	1	1	1	4
NM_001201404	WASF2	0	1	1	1	1	4			NM_176072	P2RY2	1	1	1	0	1	4
NM_001202412	ZNF559	1	1	1	0	1	4			NM_178818	CMTM4	1	1	1	0	1	4
NM_001202425	ZNF559-ZNF177	1	1	1	1	1	5			NM_178835	ZNF827	1	1	1	0	1	4
NM_001203	BMPR1B	1	1	1	1	1	5			NM_181521	CMTM4	1	1	1	0	1	4
NM_001216	CA9	0	1	1	1	1	4			NM_181844	BCL6B	1	1	1	1	1	5
NM_001242589	TREM1	1	1	1	0	1	4			NM_182911	TSGA10	1	1	0	1	1	4
NM_001243533	PDIK1L	1	1	1	0	1	4			NM_182935	MOBP	1	1	1	1	1	5
NM_001256113	TDRP	1	1	0	1	1	4			NM_198535	ZNF699	1	1	0	1	1	4
NM_001256792	BMPR1B	1	1	0	1	1	4			NM_199078	CNNM3	1	1	1	0	1	4
NM_001256793	BMPR1B	1	1	0	1	1	4
NM_001256794	BMPR1B	1	1	0	1	1	4
NM_001256823	ZNF195	1	1	1	0	1	4
NM_001256887	CALHM4	1	1	0	1	1	4
NM_001256888	CALHM4	1	1	0	1	1	4
NM_001256889	CALHM4	1	1	0	1	1	4
NM_001258334	HAL	1	1	1	0	1	4
NM_001265591	RTN3	1	1	1	0	1	4
NM_001267043	AEBP2	1	1	1	0	1	4
NM_001267057	CASP7	1	0	1	1	1	4
NM_001267598	MGST1	1	1	1	1	1	5
NM_001269040	CTCFL	1	1	0	1	1	4
NM_001269041	CTCFL	1	1	1	1	1	5
NM_001269042	CTCFL	1	1	0	1	1	4
NM_001269046	CTCFL	1	1	0	1	1	4
NM_001270782	TFAM	1	1	0	1	1	4
NM_001270934	JAKMIP2	1	1	1	0	1	4
NM_001271208	NEB	1	1	0	1	1	4
NM_001271282	DICER1	1	1	0	1	1	4
NM_001271637	ZNF138	1	1	1	0	1	4
NM_001271638	ZNF138	1	1	1	0	1	4
NM_001271650	AZI2	0	1	1	1	1	4
NM_001277127	LRRC31	1	1	1	0	1	4
NM_001277226	LGR5	1	1	0	1	1	4
NM_001277227	LGR5	1	1	0	1	1	4
NM_001277403	ZNF730	1	1	1	0	1	4
NM_001278182	EOMES	1	1	0	1	1	4
NM_001278183	EOMES	1	1	0	1	1	4
NM_001278240	ZNF189	1	1	0	1	1	4
NM_001278376	MPP2	1	1	1	0	1	4
NM_001278539	RCHY1	1	1	1	0	1	4
NM_001282145	NLGN4X	1	1	1	0	1	4
NM_001282419	NDUFA5	1	1	0	1	1	4
NM_001282420	NDUFA5	1	1	0	1	1	4
NM_001282421	NDUFA5	1	1	1	1	1	5
NM_001282422	NDUFA5	1	1	0	1	1	4
NM_001282729	SUPT7L	0	1	1	1	1	4
NM_001282949	COPS7B	1	1	0	1	1	4
NM_001282950	COPS7B	1	1	1	1	1	5
NM_001282951	COPS7B	1	1	0	1	1	4
NM_001282952	COPS7B	1	1	0	1	1	4
NM_001286266	MRS2	0	1	1	1	1	4
NM_001286273	TPT1	0	1	1	1	1	4
NM_001286490	FRMD5	1	1	1	1	1	5
NM_001286491	FRMD5	1	1	0	1	1	4
NM_001287061	RABGEF1	1	1	1	0	1	4
NM_001287424	CEBPA	0	1	1	1	1	4
NM_001287740	STK32A	1	1	1	0	1	4
NM_001288631	FAM222B	1	1	0	1	1	4
NM_001288632	FAM222B	1	1	0	1	1	4
NM_001288633	FAM222B	1	1	0	1	1	4
NM_001288634	FAM222B	1	1	0	1	1	4
NM_001288635	FAM222B	1	1	0	1	1	4
NM_001288636	FAM222B	1	1	0	1	1	4
NM_001288637	FAM222B	1	1	0	1	1	4
NM_001288638	FAM222B	1	1	0	1	1	4
NM_001288639	FAM222B	1	1	0	1	1	4
NM_001288640	FAM222B	1	1	1	1	1	5
NM_001288973	ADAM12	1	1	1	1	1	5
NM_001290091	UGT2B10	1	1	0	1	1	4
NM_001290254	FAM71F2	1	1	1	0	1	4
NM_001291304	NDUFA5	1	1	0	1	1	4
NM_001291628	DICER1	1	1	0	1	1	4
NM_001291743	ZNF419	1	1	0	1	1	4
NM_001291744	ZNF419	1	1	0	1	1	4
NM_001291745	ZNF419	1	1	0	1	1	4
NM_001291824	GRAP2	1	1	1	0	1	4
NM_001297714	SWAP70	1	1	0	1	1	4
NM_001297715	SMN1	1	1	1	0	1	4
NM_001297715	SMN2	1	1	1	0	1	4
NM_001300907	KMT5B	0	1	1	1	1	4
NM_001300947	CPSF6	1	1	0	1	1	4
NM_001301073	CNOT8	1	1	1	0	1	4
NM_001301098	ZBTB44	0	1	1	1	1	4
NM_001301099	ZBTB44	0	1	1	1	1	4
NM_001301210	MYEF2	1	1	0	1	1	4
NM_001304996	TMEM170A	1	1	1	0	1	4
NM_001308217	KCNAB1	1	1	0	1	1	4
NM_001308222	KCNAB1	1	1	0	1	1	4
NM_001308238	ANKRD29	1	1	0	1	1	4
NM_001308264	ST7L	1	1	0	1	1	4
NM_001308381	COPS7B	1	1	0	1	1	4
NM_001315	MAPK14	1	1	1	1	1	5
NM_001316312	ITGA4	1	1	0	1	1	4
NM_001317748	MATN2	1	1	0	1	1	4
NM_001421	ELF4	1	1	0	1	1	4
NM_001829	CLCN3	1	1	1	0	1	4
NM_001843	CNTN1	1	1	1	0	1	4
NM_001942	DSG1	1	1	1	0	1	4
NM_001944	DSG3	1	1	1	0	1	4
NM_001962	EFNA5	1	1	1	0	1	4
NM_002033	FUT4	1	1	1	0	1	4
NM_002094	GSPT1	1	1	1	0	1	4
NM_002095	GTF2E2	1	1	1	1	1	5
NM_002108	HAL	1	1	1	0	1	4
NM_002130	HMGCS1	1	1	0	1	1	4
NM_002148	HOXD10	1	1	1	0	1	4
NM_002181	IHH	1	1	1	0	1	4
NM_002364	MAGEB2	1	1	1	0	1	4
NM_002380	MATN2	1	1	1	1	1	5
NM_002451	MTAP	1	1	1	0	1	4
NM_002504	NFX1	1	1	1	0	1	4
NM_002567	PEBP1	1	1	1	0	1	4
NM_002697	POU2F1	1	1	1	0	1	4
NM_002709	PPP1CB	0	1	1	1	1	4
NM_002740	PRKCI	1	1	1	0	1	4
NM_002927	RGS13	1	1	1	0	1	4
NM_002990	CCL22	0	1	1	1	1	4
NM_003060	SLC22A5	0	1	1	1	1	4
NM_003074	SMARCC1	1	1	1	0	1	4
NM_003162	STRN	1	1	1	0	1	4
NM_003201	TFAM	1	1	1	1	1	5
NM_003286	TOP1	1	1	1	0	1	4
NM_003429	ZNF85	1	1	1	0	1	4
NM_003430	ZNF91	1	1	1	0	1	4
NM_003466	PAX8	1	1	1	0	1	4
NM_003471	KCNAB1	1	1	0	1	1	4
NM_003474	ADAM12	1	1	0	1	1	4
NM_003667	LGR5	1	1	1	1	1	5
NM_003812	ADAM23	1	1	1	0	1	4
NM_003837	FBP2	1	1	1	1	1	5
NM_004091	E2F2	0	1	1	1	1	4
NM_004163	RAB27B	1	1	1	0	1	4
NM_004368	CNN2	1	1	1	0	1	4
NM_004385	VCAN	1	1	1	0	1	4
NM_004501	HNRNPU	1	1	1	0	1	4
NM_004513	IL16	1	1	0	1	1	4
NM_004519	KCNQ3	0	1	1	1	1	4
NM_004537	NAP1L1	0	1	1	1	1	4
NM_004542	NDUFA3	1	1	1	0	1	4
NM_004543	NEB	1	1	1	1	1	5
NM_004567	PFKFB4	0	1	1	1	1	4
NM_004572	PKP2	1	1	0	1	1	4
NM_004575	POU4F2	1	1	1	0	1	4
NM_004586	RPS6KA3	1	1	1	0	1	4
NM_004854	CHST10	1	1	1	0	1	4
NM_004947	DOCK3	1	1	1	0	1	4
NM_005000	NDUFA5	1	1	0	1	1	4
NM_005008	SNU13	1	1	0	1	1	4
NM_005087	FXR1	0	1	1	1	1	4
NM_005127	CLEC2B	1	1	1	0	1	4
NM_005246	FER	1	1	1	0	1	4
NM_005328	HAS2	1	1	1	0	1	4
NM_005442	EOMES	1	1	1	1	1	5
NM_005516	HLA-E	0	1	1	1	1	4
NM_005561	LAMP1	1	1	1	0	1	4
NM_005652	TERF2	1	1	1	0	1	4
NM_005669	REEP5	1	1	1	0	1	4
NM_005715	UST	0	1	1	1	1	4
NM_005808	CTDSPL	1	1	1	0	1	4
NM_005898	CAPRIN1	1	1	1	0	1	4
NM_005999	TSNAX	1	1	1	0	1	4
NM_006147	IRF6	0	1	1	1	1	4
NM_006158	NEFL	1	1	0	1	1	4
NM_006180	NTRK2	1	1	1	0	1	4
NM_006275	SRSF6	1	1	1	1	1	5
NM_006324	CFDP1	1	1	1	0	1	4
NM_006371	CRTAP	0	1	1	1	1	4
NM_006441	MTHFS	1	1	1	0	1	4
NM_006581	FUT9	1	1	1	1	1	5
NM_006614	CHL1	0	1	1	1	1	4
NM_006646	WASF3	1	1	1	0	1	4
NM_006661	PDE10A	1	1	1	1	1	5
NM_006750	SNTB2	1	1	1	1	1	5
NM_006816	LMAN2	0	1	1	1	1	4
NM_006910	RBBP6	0	1	1	1	1	4
NM_006917	RXRG	1	1	1	0	1	4
NM_006944	SPP2	1	1	1	0	1	4
NM_006965	ZNF24	1	1	1	0	1	4
NM_007007	CPSF6	1	1	1	1	1	5
NM_007055	POLR3A	0	1	1	1	1	4
NM_007106	UBL3	1	1	1	1	1	5
NM_007137	ZNF81	1	1	1	0	1	4
NM_007153	ZNF208	1	1	1	0	1	4
NM_007172	NUP50	1	1	1	0	1	4
NM_007203	PALM2AKAP2	0	1	1	1	1	4
NM_007348	ATF6	1	1	1	0	1	4
NM_007375	TARDBP	1	1	1	1	1	5
NM_012117	CBX5	1	1	1	1	1	5
NM_012166	FBXO10	1	1	1	1	1	5
NM_012338	TSPAN12	1	1	1	1	1	5
NM_012456	TIMM10	1	1	1	0	1	4
NM_013277	RACGAP1	1	1	1	0	1	4
NM_013312	HOOK2	1	1	1	0	1	4
NM_013381	TRHDE	1	1	1	0	1	4
NM_013953	PAX8	1	1	1	0	1	4
NM_014053	FLVCR1	0	1	1	1	1	4
NM_014155	ZBTB44	0	1	1	1	1	4
NM_014171	CRIPT	1	1	1	0	1	4
NM_014246	CELSR1	1	1	1	0	1	4
NM_014289	CAPN6	1	1	1	1	1	5
NM_014362	HIBCH	1	1	1	0	1	4
NM_014394	GHITM	1	1	1	1	1	5
NM_014413	EIF2AK1	1	0	1	1	1	4
NM_014451	BBS9	1	1	0	1	1	4
NM_014504	RABGEF1	1	1	1	0	1	4
NM_014563	TRAPPC2	1	1	0	1	1	4
NM_014573	TMEM97	1	1	1	0	1	4
NM_014702	KIAA0408	1	1	1	1	1	5
NM_014790	JAKMIP2	1	1	1	0	1	4
NM_014869	IQSEC1	1	1	1	1	1	5
NM_014950	ZBTB1	1	1	1	0	1	4
NM_015000	STK38L	1	1	1	0	1	4
NM_015021	ZNF292	1	1	1	0	1	4
NM_015035	ZHX3	0	1	1	1	1	4
NM_015055	SWAP70	1	1	1	1	1	5
NM_015139	SLC35D1	0	1	1	1	1	4
NM_015176	FBXO28	1	1	1	0	1	4
NM_015215	CAMTA1	1	1	1	1	1	5
NM_015395	TECPR1	1	1	1	0	1	4
NM_015453	THUMPD3	1	1	1	0	1	4
NM_015461	ZNF521	0	1	1	1	1	4
NM_015508	TIPARP	1	1	1	1	1	5
NM_015659	RSL1D1	1	1	1	0	1	4
NM_015836	WARS2	0	1	1	1	1	4
NM_015852	ZNF117	1	1	1	0	1	4
NM_015975	TAF9B	1	1	1	0	1	4
NM_016132	MYEF2	1	1	1	1	1	5
NM_016200	LSM8	1	1	1	1	1	5
NM_016224	SNX9	1	1	1	0	1	4
NM_016302	CRBN	1	1	1	0	1	4
NM_016440	VRK3	1	1	1	0	1	4
NM_016447	MPP6	1	1	1	0	1	4
NM_016622	MRPL35	1	1	1	0	1	4
NM_017411	SMN2	1	1	1	0	1	4
NM_017637	BNC2	1	1	1	0	1	4
NM_017667	VPS50	1	1	1	0	1	4
NM_017709	TENT5C	1	1	1	0	1	4
NM_017744	ST7L	1	1	0	1	1	4
NM_017754	UHRF1BP1	1	1	1	0	1	4
NM_017759	INO80D	1	1	1	1	1	5
NM_017768	LRRC40	1	1	1	0	1	4
NM_017813	IMPAD1	0	1	1	1	1	4
NM_017902	HIF1AN	0	1	1	1	1	4
NM_017919	STX17	1	1	1	1	1	5
NM_018015	RADX	0	1	1	1	1	4
NM_018017	CCDC186	1	1	1	0	1	4
NM_018036	ATG2B	1	1	1	1	1	5
NM_018182	FAM222B	1	1	0	1	1	4
NM_018193	FANCI	1	1	1	0	1	4
NM_018342	TMEM144	1	1	1	0	1	4
NM_018364	RSBN1	1	1	1	1	1	5
NM_018440	PAG1	1	1	1	0	1	4
NM_018728	MYO5C	1	1	1	0	1	4
NM_019018	OTULINL	1	1	1	1	1	5
NM_019022	TMX3	1	1	1	1	1	5
NM_019106	SEPTIN3	1	1	1	0	1	4
NM_019591	ZNF26	1	1	1	0	1	4
NM_020133	AGPAT4	1	1	1	0	1	4
NM_020218	ATXN7L3	0	1	1	1	1	4
NM_020307	CCNL1	0	1	1	1	1	4
NM_020382	KMT5A	0	1	1	1	1	4
NM_020445	ACTR3B	1	1	1	0	1	4
NM_020640	DCUN1D1	1	1	1	0	1	4
NM_020657	ZNF304	1	1	1	0	1	4
NM_020662	MRS2	0	1	1	1	1	4
NM_020685	C3orf14	1	1	1	0	1	4
NM_020848	JCAD	1	1	1	0	1	4
NM_020853	FAM234B	1	1	1	1	1	5
NM_020854	RELCH	1	1	1	0	1	4
NM_020858	SEMA6D	1	1	0	1	1	4
NM_020924	ZBTB26	1	1	1	0	1	4
NM_021926	ALX4	1	1	1	0	1	4
NM_022118	RBM26	1	1	1	0	1	4
NM_022166	XYLT1	1	0	1	1	1	4
NM_022469	GREM2	1	1	1	0	1	4
NM_022495	PCNX4	1	1	1	1	1	5
NM_022730	COPS7B	1	1	1	1	1	5
NM_022740	HIPK2	1	1	1	0	1	4
NM_022754	SFXN1	1	1	1	0	1	4
NM_022771	TBC1D15	1	1	1	1	1	5
NM_024077	SECISBP2	1	1	1	0	1	4
NM_024616	C3orf52	0	1	1	1	1	4
NM_024691	ZNF419	1	1	0	1	1	4
NM_024725	CCDC82	1	1	1	0	1	4
NM_024727	LRRC31	1	1	1	0	1	4
NM_024807	TREML2	1	1	1	0	1	4
NM_024942	C10orf88	1	1	1	0	1	4
NM_030583	MATN2	1	1	0	1	1	4
NM_030621	DICER1	1	1	0	1	1	4
NM_030624	KLHL15	1	1	1	0	1	4
NM_030753	WNT3	1	1	1	1	1	5
NM_030797	CYRIA	1	1	1	0	1	4
NM_031940	TM2D2	1	1	0	1	1	4
NM_032317	DNAJC30	1	1	1	0	1	4
NM_032478	MRPL38	0	1	1	1	1	4
NM_032494	ZC3H8	1	1	1	1	1	5
NM_032499	C15orf41	1	1	1	0	1	4
NM_032591	SLC9A7	0	1	1	1	1	4
NM_032682	FOXP1	1	1	1	0	1	4
NM_032825	ZNF382	1	1	1	0	1	4
NM_032892	FRMD5	1	1	1	1	1	5
NM_033029	LMLN	1	1	1	1	1	5
NM_033274	ADAM19	0	1	1	1	1	4
NM_033340	CASP7	1	1	1	1	1	5
NM_033446	MVB12B	0	1	1	1	1	4
NM_033468	ZNF257	1	1	1	0	1	4
NM_033542	SYS1	1	1	1	1	1	5
NM_052832	SLC26A7	1	1	1	0	1	4
NM_052845	MMAB	1	1	1	0	1	4
NM_052847	GNG7	1	1	1	1	1	5
NM_052899	GPRIN1	1	1	1	0	1	4
NM_057175	NAA15	1	1	1	0	1	4
NM_078473	TM2D2	1	1	0	1	1	4
NM_080391	PTP4A2	1	1	0	1	1	4
NM_080618	CTCFL	1	1	0	1	1	4
NM_080836	STK35	0	1	1	1	1	4
NM_133259	LRPPRC	0	1	1	1	1	4
NM_134261	RORA	1	1	1	0	1	4
NM_138347	ZNF551	1	1	1	0	1	4
NM_138727	ST7L	1	1	0	1	1	4
NM_138728	ST7L	1	1	1	1	1	5
NM_138799	MBOAT2	1	1	1	1	1	5
NM_139012	MAPK14	1	1	0	1	1	4
NM_139014	MAPK14	1	1	1	1	1	5
NM_139279	MCFD2	1	1	0	1	1	4
NM_144599	NIPA1	0	1	1	1	1	4
NM_145010	ENKUR	1	1	1	0	1	4
NM_145173	DIRAS1	1	1	1	0	1	4
NM_145733	SEPTIN3	1	1	1	0	1	4
NM_152259	TICRR	0	1	1	1	1	4
NM_152412	ZNF572	0	1	1	1	1	4
NM_152610	CCDC185	0	1	1	1	1	4
NM_152613	WBP2NL	1	1	1	0	1	4
NM_152617	RNF168	1	1	1	0	1	4
NM_152626	ZNF92	0	1	1	1	1	4
NM_152721	DOK6	1	1	1	1	1	5
NM_152780	MAP7D2	1	1	1	0	1	4
NM_152787	TAB3	1	1	1	0	1	4
NM_153036	CALHM4	1	1	1	1	1	5
NM_153207	AEBP2	1	1	1	0	1	4
NM_153616	SEMA6D	1	1	0	1	1	4
NM_153617	SEMA6D	1	1	0	1	1	4
NM_153618	SEMA6D	1	1	1	1	1	5
NM_153619	SEMA6D	1	1	1	1	1	5
NM_153689	C2orf69	1	1	1	0	1	4
NM_172159	KCNAB1	1	1	1	1	1	5
NM_172160	KCNAB1	1	1	0	1	1	4
NM_172217	IL16	1	1	0	1	1	4
NM_173475	DCUN1D3	0	1	1	1	1	4
NM_173505	ANKRD29	1	1	1	1	1	5
NM_173591	OTOGL	1	1	1	0	1	4
NM_173611	FAM98B	1	1	1	0	1	4
NM_173686	C8orf58	1	1	0	1	1	4
NM_173699	MAGEB18	1	1	1	0	1	4
NM_173829	SREK1IP1	1	1	1	0	1	4
NM_173872	CLCN3	1	1	1	0	1	4
NM_175856	CHSY3	1	1	1	0	1	4
NM_175883	OR7D2	1	1	1	0	1	4
NM_175924	ILDR1	0	1	1	1	1	4
NM_176818	GATC	1	1	1	0	1	4
NM_177438	DICER1	1	1	1	1	1	5
NM_178124	EOLA1	1	1	0	1	1	4
NM_178550	CCDC190	1	1	1	1	1	5
NM_181359	IL6R	1	1	1	1	1	5
NM_181521	CMTM4	1	1	1	1	1	5
NM_181776	SLC36A2	1	1	1	0	1	4
NM_181787	DPY19L4	1	1	1	0	1	4
NM_182562	FAM169B	1	1	1	0	1	4
NM_183356	ASNS	1	1	1	0	1	4
NM_183415	UBE3B	0	1	1	1	1	4
NM_183416	KIF1B	0	1	1	1	1	4
NM_194286	SRRM4	1	1	1	1	1	5
NM_194456	KRIT1	1	1	1	0	1	4
NM_198047	HIBCH	1	1	1	0	1	4
NM_198124	CSMD3	1	1	1	0	1	4
NM_198400	NEDD4	1	1	1	0	1	4
NM_198428	BBS9	1	1	1	1	1	5
NM_198461	LONRF2	1	1	1	0	1	4
NM_199351	ILDR2	1	1	1	0	1	4
NM_201253	CRB1	0	1	1	1	1	4
NM_201263	WARS2	0	1	1	1	1	4
NM_201428	RTN3	1	1	1	0	1	4
NM_201430	RTN3	1	1	1	0	1	4
NM_203495	COMMD6	1	1	1	0	1	4
NM_206594	ESRRG	0	1	1	1	1	4
NM_207171	POGZ	1	1	1	0	1	4
NM_207330	NIPAL1	1	1	1	1	1	5
NM_207506	SAMD12	1	1	1	0	1	4

## Sheet: hsa-miR-26b_5p3
hsa-miR-26b_5p/3_Unedited (93 genes and 128 transcripts)										hsa-miR-26b_5p/3_C-to-A (41 genes and 47 transcripts)
refseq_mrna	Transcripts	PITA	RNAhybrid	TargetScan	miRanda	miRmap	Sum			refseq_mrna	Transcripts	PITA	RNAhybrid	TargetScan	miRanda	miRmap	Sum
NM_000446	PON1	0	1	1	1	1	4			NM_001005738	FPR2	1	1	1	1	1	5
NM_000601	HGF	1	1	1	1	1	5			NM_001010891	MTX3	0	1	1	1	1	4
NM_000902	MME	1	1	1	0	1	4			NM_001040284	TENT4B	1	1	0	1	1	4
NM_001001342	BLOC1S2	1	1	1	0	1	4			NM_001040285	TENT4B	1	1	0	1	1	4
NM_001001852	PIM3	0	1	1	1	1	4			NM_001080457	LRRC4B	1	1	0	1	1	4
NM_001002838	WNK3	1	1	1	0	1	4			NM_001099402	CCNK	0	1	1	1	1	4
NM_001005210	LRRC55	1	1	1	1	1	5			NM_001143821	PLEKHA5	1	1	1	1	1	5
NM_001008495	TMEM64	1	1	1	0	1	4			NM_001164496	CFAP44	1	1	1	0	1	4
NM_001008529	MXRA7	1	1	1	0	1	4			NM_001167741	MTX3	0	1	1	1	1	4
NM_001010932	HGF	1	1	0	1	1	4			NM_001168724	TMEM135	1	1	1	0	1	4
NM_001025068	ARPP21	1	1	0	1	1	4			NM_001195415	DCLK1	1	1	0	1	1	4
NM_001025069	ARPP21	1	1	0	1	1	4			NM_001195416	DCLK1	1	1	1	1	1	5
NM_001025357	AARD	1	1	1	1	1	5			NM_001271420	TTC19	1	1	1	0	1	4
NM_001039199	TTPAL	1	1	1	0	1	4			NM_001300884	CHIC1	1	0	1	1	1	4
NM_001042	SLC2A4	1	0	1	1	1	4			NM_001308045	SENP5	1	1	0	1	1	4
NM_001098816	TENM4	1	1	1	0	1	4			NM_001453	FOXC1	1	1	1	0	1	4
NM_001099784	FBXL19	1	1	0	1	1	4			NM_001462	FPR2	1	1	0	1	1	4
NM_001105543	PLXNA4	0	1	1	1	1	4			NM_001848	COL6A1	1	1	1	0	1	4
NM_001109977	FAM160A1	1	1	1	0	1	4			NM_002099	GYPA	1	1	1	0	1	4
NM_001113528	METTL15	1	1	1	0	1	4			NM_002185	IL7R	1	1	1	0	1	4
NM_001134403	CYB561D1	0	1	1	1	1	4			NM_003336	UBE2A	1	1	1	0	1	4
NM_001134404	CYB561D1	0	1	1	1	1	4			NM_004734	DCLK1	1	1	1	1	1	5
NM_001134456	NXPE3	1	1	0	1	1	4			NM_004736	XPR1	1	1	1	0	1	4
NM_001136024	NHS	1	1	0	1	1	4			NM_007034	DNAJB4	1	1	1	0	1	4
NM_001136230	HSD17B13	1	1	1	1	1	5			NM_012345	NUFIP1	1	1	1	0	1	4
NM_001142386	PDK3	0	1	1	1	1	4			NM_014336	AIPL1	1	1	1	0	1	4
NM_001145028	PALM3	1	1	1	0	1	4			NM_014415	ZBTB11	1	1	1	0	1	4
NM_001159651	BOD1	1	1	1	0	1	4			NM_014452	TNFRSF21	1	1	1	0	1	4
NM_001195627	MLLT10	1	1	1	1	1	5			NM_014877	HELZ	1	1	1	1	1	5
NM_001195628	MLLT10	1	1	0	1	1	4			NM_016025	METTL9	1	1	1	0	1	4
NM_001195630	MLLT10	1	1	1	1	1	5			NM_017686	GDAP2	1	1	1	0	1	4
NM_001198961	ECHDC2	1	1	1	0	1	4			NM_018374	TMEM106B	1	1	1	0	1	4
NM_001256012	MYH10	1	1	1	1	1	5			NM_020917	ZFP14	1	1	1	0	1	4
NM_001256095	MYH10	1	1	0	1	1	4			NM_024717	MCTP1	1	1	1	0	1	4
NM_001256411	RAB18	1	1	1	0	1	4			NM_030962	SBF2	1	1	1	0	1	4
NM_001267616	ARPP21	1	1	1	1	1	5			NM_052885	SLC2A13	1	1	1	0	1	4
NM_001267618	ARPP21	1	1	0	1	1	4			NM_133646	MAP3K20	1	1	1	0	1	4
NM_001271602	HERC3	1	1	1	0	1	4			NM_145251	STYX	1	1	1	0	1	4
NM_001282351	FBXL19	1	1	0	1	1	4			NM_145660	APOL4	1	1	1	0	1	4
NM_001291867	NHS	1	1	1	1	1	5			NM_148893	SVIP	1	1	1	0	1	4
NM_001291868	NHS	1	1	0	1	1	4			NM_152412	ZNF572	1	1	1	0	1	4
NM_001292022	TAP1	1	1	1	0	1	4			NM_152699	SENP5	1	1	1	1	1	5
NM_001297775	METTL15	1	1	1	0	1	4			NM_172241	CTAGE1	1	1	1	0	1	4
NM_001306200	SETD7	1	1	1	0	1	4			NM_175884	CCDC71L	1	0	1	1	1	4
NM_001316327	PRKCD	1	1	0	1	1	4			NM_175907	ZADH2	1	1	1	0	1	4
NM_001316964	REEP4	1	1	0	1	1	4			NM_194247	HNRNPA3	1	1	0	1	1	4
NM_001316965	REEP4	1	1	0	1	1	4			NM_207338	LCTL	1	1	1	0	1	4
NM_001319077	HMGA1	1	1	0	1	1	4
NM_001319078	HMGA1	1	1	0	1	1	4
NM_001319079	HMGA1	1	1	0	1	1	4
NM_001319080	HMGA1	1	1	0	1	1	4
NM_001319081	HMGA1	1	1	0	1	1	4
NM_001319082	HMGA1	1	1	0	1	1	4
NM_001463	FRZB	0	1	1	1	1	4
NM_001821	CHML	1	1	1	0	1	4
NM_002092	GRSF1	0	1	1	1	1	4
NM_002131	HMGA1	1	1	0	1	1	4
NM_002545	OPCML	0	1	1	1	1	4
NM_003038	SLC1A4	1	1	1	0	1	4
NM_003338	UBE2D1	1	1	1	0	1	4
NM_003370	VASP	1	1	1	0	1	4
NM_003565	ULK1	1	1	1	0	1	4
NM_003996	GPX5	0	1	1	1	1	4
NM_004273	CHST3	1	1	1	0	1	4
NM_004327	BCR	1	1	1	0	1	4
NM_005066	SFPQ	0	1	1	1	1	4
NM_005559	LAMA1	1	1	1	0	1	4
NM_005964	MYH10	1	1	0	1	1	4
NM_006212	PFKFB2	0	1	1	1	1	4
NM_006242	PPP1R3D	0	1	1	1	1	4
NM_006254	PRKCD	1	1	0	1	1	4
NM_006828	ASCC3	1	1	1	0	1	4
NM_012316	KPNA6	1	0	1	1	1	4
NM_013313	YPEL1	1	1	1	1	1	5
NM_014643	ZNF516	1	1	1	0	1	4
NM_014683	ULK2	1	1	1	1	1	5
NM_014805	EPM2AIP1	1	1	1	0	1	4
NM_014982	PCNX1	1	1	1	0	1	4
NM_015088	TNRC6B	1	1	1	0	1	4
NM_015103	PLXND1	0	1	1	1	1	4
NM_015206	MINAR1	1	1	1	0	1	4
NM_015221	DNMBP	1	1	1	0	1	4
NM_015279	TBC1D30	1	1	0	1	1	4
NM_016021	UBE2J1	0	1	1	1	1	4
NM_016403	CWC15	1	1	1	0	1	4
NM_018201	TBC1D13	1	1	1	0	1	4
NM_020739	CCPG1	0	1	1	1	1	4
NM_020774	MIB1	1	1	1	0	1	4
NM_020782	KLHL42	1	1	1	0	1	4
NM_021203	SRPRB	1	1	1	1	1	5
NM_021629	GNB4	1	1	1	0	1	4
NM_022473	ZNF106	0	1	1	1	1	4
NM_022494	ZDHHC6	1	1	1	0	1	4
NM_025212	CXXC4	1	1	1	0	1	4
NM_025232	REEP4	1	1	1	1	1	5
NM_031427	DNAL1	1	1	1	0	1	4
NM_032410	HOOK3	1	1	1	0	1	4
NM_032792	ZBTB45	1	1	1	0	1	4
NM_138369	BOD1	1	1	1	0	1	4
NM_138923	TAF1	1	1	1	0	1	4
NM_144628	TBC1D20	1	1	1	0	1	4
NM_145037	NXPE3	1	1	0	1	1	4
NM_145175	LRATD1	1	1	1	0	1	4
NM_145899	HMGA1	1	1	0	1	1	4
NM_145901	HMGA1	1	1	0	1	1	4
NM_145902	HMGA1	1	1	0	1	1	4
NM_145903	HMGA1	1	1	1	1	1	5
NM_145905	HMGA1	1	1	0	1	1	4
NM_152263	TPM3	1	1	1	1	1	5
NM_152924	ABHD2	0	1	1	1	1	4
NM_152996	ST6GALNAC3	1	1	1	0	1	4
NM_153347	TMEM86A	0	1	1	1	1	4
NM_153367	ZCCHC24	1	1	1	0	1	4
NM_173595	ANKRD52	1	1	1	1	1	5
NM_173632	ZNF776	1	1	1	0	1	4
NM_174976	ZDHHC22	1	1	1	0	1	4
NM_178123	SESTD1	1	1	1	0	1	4
NM_178135	HSD17B13	1	1	0	1	1	4
NM_178313	SPTBN1	1	1	1	1	1	5
NM_182580	CYB561D1	0	1	1	1	1	4
NM_198173	GRHL3	1	1	1	0	1	4
NM_198270	NHS	1	1	0	1	1	4
NM_198399	ARPP21	1	1	0	1	1	4
NM_198530	MXRA7	1	1	1	0	1	4
NM_199054	MKNK2	1	1	0	1	1	4
NM_199138	AMER2	1	1	1	0	1	4
NM_205768	ZBTB18	0	1	1	1	1	4
NM_212539	PRKCD	1	1	1	1	1	5

[truncated: 6 more sheets: hsa-miR-301a_3p4, hsa-miR-421_Mature_3, hsa-miR-433_3p3, hsa-miR-99a_5p3, hsa-miR-99b_5p3, hsa-miR-454_3p4]
