# Supplementary material for: Human Brain Shows Recurrent Non-Canonical MicroRNA Editing Events Enriched for Seed Sequence with Possible Functional Consequence
Source: Noncoding RNA. 2020 Jun 2;6(2):21. doi: 10.3390/ncrna6020021 (PMC7345632; doi:10.3390/ncrna6020021)
Supplement: Supplementary file 1 [file ncrna-06-00021-s001.zip › ncrna-801776-suppl-final/Supplementary Table S4_miR-433_Gene ontology_pathway.xlsx]

## Sheet: miR-433_unedited_REACTOME
Overlap Results
Collection(s):	CP:REACTOME
# overlaps shown:	10
# genesets in collections:	1532
# genes in comparison (n):	401
# genes in universe (N):	38404
Gene Set Name	# Genes in Gene Set (K)	Description	# Genes in Overlap (k)	k/K	p-value	FDR q-value
REACTOME_RNA_POLYMERASE_II_TRANSCRIPTION	1375	RNA Polymerase II Transcription	45	0.0327	1.7e-11	2.61e-08
REACTOME_CYTOKINE_SIGNALING_IN_IMMUNE_SYSTEM	858	Cytokine Signaling in Immune system	28	0.0326	1.43e-07	9.78e-05
REACTOME_TRANSMISSION_ACROSS_CHEMICAL_SYNAPSES	269	Transmission across Chemical Synapses	15	0.0558	1.91e-07	9.78e-05
REACTOME_SIGNALING_BY_NTRKS	134	Signaling by NTRKs	10	0.0746	1.59e-06	0.000576
REACTOME_NEURONAL_SYSTEM	410	Neuronal System	17	0.0415	1.88e-06	0.000576
REACTOME_TRANSCRIPTIONAL_REGULATION_BY_MECP2	63	Transcriptional Regulation by MECP2	7	0.1111	4.3e-06	0.0011
REACTOME_NEUROTRANSMITTER_RECEPTORS_AND_POSTSYNAPTIC_SIGNAL_TRANSMISSION	205	Neurotransmitter receptors and postsynaptic signal transmission	11	0.0537	1.18e-05	0.00235
REACTOME_SIGNALING_BY_TGF_BETA_FAMILY_MEMBERS	102	Signaling by TGF-beta family members	8	0.0784	1.23e-05	0.00235
REACTOME_ESR_MEDIATED_SIGNALING	221	ESR-mediated signaling	11	0.0498	2.37e-05	0.00404
REACTOME_SIGNALING_BY_RECEPTOR_TYROSINE_KINASES	504	Signaling by Receptor Tyrosine Kinases	17	0.0337	2.76e-05	0.00422
Gene/Gene Set Overlap Matrix
Entrez Gene Id	Gene Symbol	Gene Description	REACTOME_RNA_POLYMERASE_II_TRANSCRIPTION	REACTOME_CYTOKINE_SIGNALING_IN_IMMUNE_SYSTEM	REACTOME_TRANSMISSION_ACROSS_CHEMICAL_SYNAPSES	REACTOME_SIGNALING_BY_NTRKS	REACTOME_NEURONAL_SYSTEM	REACTOME_TRANSCRIPTIONAL_REGULATION_BY_MECP2	REACTOME_NEUROTRANSMITTER_RECEPTORS_AND_POSTSYNAPTIC_SIGNAL_TRANSMISSION	REACTOME_SIGNALING_BY_TGF_BETA_FAMILY_MEMBERS	REACTOME_ESR_MEDIATED_SIGNALING	REACTOME_SIGNALING_BY_RECEPTOR_TYROSINE_KINASES
1385	CREB1	cAMP responsive element binding protein 1 [Source:HGNC Symbol;Acc:HGNC:2345]	REACTOME_RNA_POLYMERASE_II_TRANSCRIPTION	REACTOME_CYTOKINE_SIGNALING_IN_IMMUNE_SYSTEM	REACTOME_TRANSMISSION_ACROSS_CHEMICAL_SYNAPSES	REACTOME_SIGNALING_BY_NTRKS	REACTOME_NEURONAL_SYSTEM	REACTOME_TRANSCRIPTIONAL_REGULATION_BY_MECP2	REACTOME_NEUROTRANSMITTER_RECEPTORS_AND_POSTSYNAPTIC_SIGNAL_TRANSMISSION		REACTOME_ESR_MEDIATED_SIGNALING	REACTOME_SIGNALING_BY_RECEPTOR_TYROSINE_KINASES
2625	GATA3	GATA binding protein 3 [Source:HGNC Symbol;Acc:HGNC:4172]	REACTOME_RNA_POLYMERASE_II_TRANSCRIPTION	REACTOME_CYTOKINE_SIGNALING_IN_IMMUNE_SYSTEM							REACTOME_ESR_MEDIATED_SIGNALING
5527	PPP2R5C	protein phosphatase 2 regulatory subunit B'gamma [Source:HGNC Symbol;Acc:HGNC:9311]	REACTOME_RNA_POLYMERASE_II_TRANSCRIPTION	REACTOME_CYTOKINE_SIGNALING_IN_IMMUNE_SYSTEM
7534	YWHAZ	tyrosine 3-monooxygenase/tryptophan 5-monooxygenase activation protein zeta [Source:HGNC Symbol;Acc:HGNC:12855]	REACTOME_RNA_POLYMERASE_II_TRANSCRIPTION	REACTOME_CYTOKINE_SIGNALING_IN_IMMUNE_SYSTEM
122706	PSMB11	proteasome subunit beta 11 [Source:HGNC Symbol;Acc:HGNC:31963]	REACTOME_RNA_POLYMERASE_II_TRANSCRIPTION	REACTOME_CYTOKINE_SIGNALING_IN_IMMUNE_SYSTEM
6500	SKP1	S-phase kinase associated protein 1 [Source:HGNC Symbol;Acc:HGNC:10899]	REACTOME_RNA_POLYMERASE_II_TRANSCRIPTION	REACTOME_CYTOKINE_SIGNALING_IN_IMMUNE_SYSTEM
2891	GRIA2	glutamate ionotropic receptor AMPA type subunit 2 [Source:HGNC Symbol;Acc:HGNC:4572]	REACTOME_RNA_POLYMERASE_II_TRANSCRIPTION		REACTOME_TRANSMISSION_ACROSS_CHEMICAL_SYNAPSES		REACTOME_NEURONAL_SYSTEM	REACTOME_TRANSCRIPTIONAL_REGULATION_BY_MECP2	REACTOME_NEUROTRANSMITTER_RECEPTORS_AND_POSTSYNAPTIC_SIGNAL_TRANSMISSION
5579	PRKCB	protein kinase C beta [Source:HGNC Symbol;Acc:HGNC:9395]	REACTOME_RNA_POLYMERASE_II_TRANSCRIPTION		REACTOME_TRANSMISSION_ACROSS_CHEMICAL_SYNAPSES		REACTOME_NEURONAL_SYSTEM		REACTOME_NEUROTRANSMITTER_RECEPTORS_AND_POSTSYNAPTIC_SIGNAL_TRANSMISSION			REACTOME_SIGNALING_BY_RECEPTOR_TYROSINE_KINASES
27165	GLS2	glutaminase 2 [Source:HGNC Symbol;Acc:HGNC:29570]	REACTOME_RNA_POLYMERASE_II_TRANSCRIPTION		REACTOME_TRANSMISSION_ACROSS_CHEMICAL_SYNAPSES		REACTOME_NEURONAL_SYSTEM
627	BDNF	brain derived neurotrophic factor [Source:HGNC Symbol;Acc:HGNC:1033]	REACTOME_RNA_POLYMERASE_II_TRANSCRIPTION			REACTOME_SIGNALING_BY_NTRKS		REACTOME_TRANSCRIPTIONAL_REGULATION_BY_MECP2				REACTOME_SIGNALING_BY_RECEPTOR_TYROSINE_KINASES
23112	TNRC6B	trinucleotide repeat containing adaptor 6B [Source:HGNC Symbol;Acc:HGNC:29190]	REACTOME_RNA_POLYMERASE_II_TRANSCRIPTION					REACTOME_TRANSCRIPTIONAL_REGULATION_BY_MECP2			REACTOME_ESR_MEDIATED_SIGNALING
2289	FKBP5	FKBP prolyl isomerase 5 [Source:HGNC Symbol;Acc:HGNC:3721]	REACTOME_RNA_POLYMERASE_II_TRANSCRIPTION					REACTOME_TRANSCRIPTIONAL_REGULATION_BY_MECP2			REACTOME_ESR_MEDIATED_SIGNALING
5728	PTEN	phosphatase and tensin homolog [Source:HGNC Symbol;Acc:HGNC:9588]	REACTOME_RNA_POLYMERASE_II_TRANSCRIPTION					REACTOME_TRANSCRIPTIONAL_REGULATION_BY_MECP2
4336	MOBP	myelin associated oligodendrocyte basic protein [Source:HGNC Symbol;Acc:HGNC:7189]	REACTOME_RNA_POLYMERASE_II_TRANSCRIPTION					REACTOME_TRANSCRIPTIONAL_REGULATION_BY_MECP2
4087	SMAD2	SMAD family member 2 [Source:HGNC Symbol;Acc:HGNC:6768]	REACTOME_RNA_POLYMERASE_II_TRANSCRIPTION							REACTOME_SIGNALING_BY_TGF_BETA_FAMILY_MEMBERS
1030	CDKN2B	cyclin dependent kinase inhibitor 2B [Source:HGNC Symbol;Acc:HGNC:1788]	REACTOME_RNA_POLYMERASE_II_TRANSCRIPTION							REACTOME_SIGNALING_BY_TGF_BETA_FAMILY_MEMBERS
5494	PPM1A	protein phosphatase, Mg2+/Mn2+ dependent 1A [Source:HGNC Symbol;Acc:HGNC:9275]	REACTOME_RNA_POLYMERASE_II_TRANSCRIPTION							REACTOME_SIGNALING_BY_TGF_BETA_FAMILY_MEMBERS
2494	NR5A2	nuclear receptor subfamily 5 group A member 2 [Source:HGNC Symbol;Acc:HGNC:7984]	REACTOME_RNA_POLYMERASE_II_TRANSCRIPTION								REACTOME_ESR_MEDIATED_SIGNALING
94239	H2AZ2	H2A.Z variant histone 2 [Source:HGNC Symbol;Acc:HGNC:20664]	REACTOME_RNA_POLYMERASE_II_TRANSCRIPTION								REACTOME_ESR_MEDIATED_SIGNALING
23168	RTF1	RTF1 homolog, Paf1/RNA polymerase II complex component [Source:HGNC Symbol;Acc:HGNC:28996]	REACTOME_RNA_POLYMERASE_II_TRANSCRIPTION
894	CCND2	cyclin D2 [Source:HGNC Symbol;Acc:HGNC:1583]	REACTOME_RNA_POLYMERASE_II_TRANSCRIPTION
10001	MED6	mediator complex subunit 6 [Source:HGNC Symbol;Acc:HGNC:19970]	REACTOME_RNA_POLYMERASE_II_TRANSCRIPTION
10013	HDAC6	histone deacetylase 6 [Source:HGNC Symbol;Acc:HGNC:14064]	REACTOME_RNA_POLYMERASE_II_TRANSCRIPTION
404672	GTF2H5	general transcription factor IIH subunit 5 [Source:HGNC Symbol;Acc:HGNC:21157]	REACTOME_RNA_POLYMERASE_II_TRANSCRIPTION
1340	COX6B1	cytochrome c oxidase subunit 6B1 [Source:HGNC Symbol;Acc:HGNC:2280]	REACTOME_RNA_POLYMERASE_II_TRANSCRIPTION
2176	FANCC	FA complementation group C [Source:HGNC Symbol;Acc:HGNC:3584]	REACTOME_RNA_POLYMERASE_II_TRANSCRIPTION
133746	JMY	junction mediating and regulatory protein, p53 cofactor [Source:HGNC Symbol;Acc:HGNC:28916]	REACTOME_RNA_POLYMERASE_II_TRANSCRIPTION
6428	SRSF3	serine and arginine rich splicing factor 3 [Source:HGNC Symbol;Acc:HGNC:10785]	REACTOME_RNA_POLYMERASE_II_TRANSCRIPTION
134353	LSM11	LSM11, U7 small nuclear RNA associated [Source:HGNC Symbol;Acc:HGNC:30860]	REACTOME_RNA_POLYMERASE_II_TRANSCRIPTION
85403	EAF1	ELL associated factor 1 [Source:HGNC Symbol;Acc:HGNC:20907]	REACTOME_RNA_POLYMERASE_II_TRANSCRIPTION
10432	RBM14	RNA binding motif protein 14 [Source:HGNC Symbol;Acc:HGNC:14219]	REACTOME_RNA_POLYMERASE_II_TRANSCRIPTION
23248	RPRD2	regulation of nuclear pre-mRNA domain containing 2 [Source:HGNC Symbol;Acc:HGNC:29039]	REACTOME_RNA_POLYMERASE_II_TRANSCRIPTION
115196	ZNF554	zinc finger protein 554 [Source:HGNC Symbol;Acc:HGNC:26629]	REACTOME_RNA_POLYMERASE_II_TRANSCRIPTION
148213	ZNF681	zinc finger protein 681 [Source:HGNC Symbol;Acc:HGNC:26457]	REACTOME_RNA_POLYMERASE_II_TRANSCRIPTION
199777	ZNF626	zinc finger protein 626 [Source:HGNC Symbol;Acc:HGNC:30461]	REACTOME_RNA_POLYMERASE_II_TRANSCRIPTION
22835	ZFP30	ZFP30 zinc finger protein [Source:HGNC Symbol;Acc:HGNC:29555]	REACTOME_RNA_POLYMERASE_II_TRANSCRIPTION
253639	ZNF620	zinc finger protein 620 [Source:HGNC Symbol;Acc:HGNC:28742]	REACTOME_RNA_POLYMERASE_II_TRANSCRIPTION
390927	ZNF793	zinc finger protein 793 [Source:HGNC Symbol;Acc:HGNC:33115]	REACTOME_RNA_POLYMERASE_II_TRANSCRIPTION
54807	ZNF586	zinc finger protein 586 [Source:HGNC Symbol;Acc:HGNC:25949]	REACTOME_RNA_POLYMERASE_II_TRANSCRIPTION
57693	ZNF317	zinc finger protein 317 [Source:HGNC Symbol;Acc:HGNC:13507]	REACTOME_RNA_POLYMERASE_II_TRANSCRIPTION
619279	ZNF704	zinc finger protein 704 [Source:HGNC Symbol;Acc:HGNC:32291]	REACTOME_RNA_POLYMERASE_II_TRANSCRIPTION
7562	ZNF708	zinc finger protein 708 [Source:HGNC Symbol;Acc:HGNC:12945]	REACTOME_RNA_POLYMERASE_II_TRANSCRIPTION
79943	ZNF696	zinc finger protein 696 [Source:HGNC Symbol;Acc:HGNC:25872]	REACTOME_RNA_POLYMERASE_II_TRANSCRIPTION
80317	ZKSCAN3	zinc finger with KRAB and SCAN domains 3 [Source:HGNC Symbol;Acc:HGNC:13853]	REACTOME_RNA_POLYMERASE_II_TRANSCRIPTION
9422	ZNF264	zinc finger protein 264 [Source:HGNC Symbol;Acc:HGNC:13057]	REACTOME_RNA_POLYMERASE_II_TRANSCRIPTION
6197	RPS6KA3	ribosomal protein S6 kinase A3 [Source:HGNC Symbol;Acc:HGNC:10432]		REACTOME_CYTOKINE_SIGNALING_IN_IMMUNE_SYSTEM	REACTOME_TRANSMISSION_ACROSS_CHEMICAL_SYNAPSES	REACTOME_SIGNALING_BY_NTRKS	REACTOME_NEURONAL_SYSTEM		REACTOME_NEUROTRANSMITTER_RECEPTORS_AND_POSTSYNAPTIC_SIGNAL_TRANSMISSION			REACTOME_SIGNALING_BY_RECEPTOR_TYROSINE_KINASES
5295	PIK3R1	phosphoinositide-3-kinase regulatory subunit 1 [Source:HGNC Symbol;Acc:HGNC:8979]		REACTOME_CYTOKINE_SIGNALING_IN_IMMUNE_SYSTEM		REACTOME_SIGNALING_BY_NTRKS					REACTOME_ESR_MEDIATED_SIGNALING	REACTOME_SIGNALING_BY_RECEPTOR_TYROSINE_KINASES
1398	CRK	CRK proto-oncogene, adaptor protein [Source:HGNC Symbol;Acc:HGNC:2362]		REACTOME_CYTOKINE_SIGNALING_IN_IMMUNE_SYSTEM		REACTOME_SIGNALING_BY_NTRKS						REACTOME_SIGNALING_BY_RECEPTOR_TYROSINE_KINASES
1846	DUSP4	dual specificity phosphatase 4 [Source:HGNC Symbol;Acc:HGNC:3070]		REACTOME_CYTOKINE_SIGNALING_IN_IMMUNE_SYSTEM		REACTOME_SIGNALING_BY_NTRKS						REACTOME_SIGNALING_BY_RECEPTOR_TYROSINE_KINASES
596	BCL2	BCL2 apoptosis regulator [Source:HGNC Symbol;Acc:HGNC:990]		REACTOME_CYTOKINE_SIGNALING_IN_IMMUNE_SYSTEM							REACTOME_ESR_MEDIATED_SIGNALING
2263	FGFR2	fibroblast growth factor receptor 2 [Source:HGNC Symbol;Acc:HGNC:3689]		REACTOME_CYTOKINE_SIGNALING_IN_IMMUNE_SYSTEM								REACTOME_SIGNALING_BY_RECEPTOR_TYROSINE_KINASES
161742	SPRED1	sprouty related EVH1 domain containing 1 [Source:HGNC Symbol;Acc:HGNC:20249]		REACTOME_CYTOKINE_SIGNALING_IN_IMMUNE_SYSTEM								REACTOME_SIGNALING_BY_RECEPTOR_TYROSINE_KINASES
7706	TRIM25	tripartite motif containing 25 [Source:HGNC Symbol;Acc:HGNC:12932]		REACTOME_CYTOKINE_SIGNALING_IN_IMMUNE_SYSTEM
1234	CCR5	C-C motif chemokine receptor 5 (gene/pseudogene) [Source:HGNC Symbol;Acc:HGNC:1606]		REACTOME_CYTOKINE_SIGNALING_IN_IMMUNE_SYSTEM
3568	IL5RA	interleukin 5 receptor subunit alpha [Source:HGNC Symbol;Acc:HGNC:6017]		REACTOME_CYTOKINE_SIGNALING_IN_IMMUNE_SYSTEM
11213	IRAK3	interleukin 1 receptor associated kinase 3 [Source:HGNC Symbol;Acc:HGNC:17020]		REACTOME_CYTOKINE_SIGNALING_IN_IMMUNE_SYSTEM
3662	IRF4	interferon regulatory factor 4 [Source:HGNC Symbol;Acc:HGNC:6119]		REACTOME_CYTOKINE_SIGNALING_IN_IMMUNE_SYSTEM
1270	CNTF	ciliary neurotrophic factor [Source:HGNC Symbol;Acc:HGNC:2169]		REACTOME_CYTOKINE_SIGNALING_IN_IMMUNE_SYSTEM
5979	RET	ret proto-oncogene [Source:HGNC Symbol;Acc:HGNC:9967]		REACTOME_CYTOKINE_SIGNALING_IN_IMMUNE_SYSTEM
8826	IQGAP1	IQ motif containing GTPase activating protein 1 [Source:HGNC Symbol;Acc:HGNC:6110]		REACTOME_CYTOKINE_SIGNALING_IN_IMMUNE_SYSTEM
3836	KPNA1	karyopherin subunit alpha 1 [Source:HGNC Symbol;Acc:HGNC:6394]		REACTOME_CYTOKINE_SIGNALING_IN_IMMUNE_SYSTEM
3841	KPNA5	karyopherin subunit alpha 5 [Source:HGNC Symbol;Acc:HGNC:6398]		REACTOME_CYTOKINE_SIGNALING_IN_IMMUNE_SYSTEM
3394	IRF8	interferon regulatory factor 8 [Source:HGNC Symbol;Acc:HGNC:5358]		REACTOME_CYTOKINE_SIGNALING_IN_IMMUNE_SYSTEM
2635	GBP3	guanylate binding protein 3 [Source:HGNC Symbol;Acc:HGNC:4184]		REACTOME_CYTOKINE_SIGNALING_IN_IMMUNE_SYSTEM
3454	IFNAR1	interferon alpha and beta receptor subunit 1 [Source:HGNC Symbol;Acc:HGNC:5432]		REACTOME_CYTOKINE_SIGNALING_IN_IMMUNE_SYSTEM
8740	TNFSF14	TNF superfamily member 14 [Source:HGNC Symbol;Acc:HGNC:11930]		REACTOME_CYTOKINE_SIGNALING_IN_IMMUNE_SYSTEM
8792	TNFRSF11A	TNF receptor superfamily member 11a [Source:HGNC Symbol;Acc:HGNC:11908]		REACTOME_CYTOKINE_SIGNALING_IN_IMMUNE_SYSTEM
2788	GNG7	G protein subunit gamma 7 [Source:HGNC Symbol;Acc:HGNC:4410]			REACTOME_TRANSMISSION_ACROSS_CHEMICAL_SYNAPSES		REACTOME_NEURONAL_SYSTEM		REACTOME_NEUROTRANSMITTER_RECEPTORS_AND_POSTSYNAPTIC_SIGNAL_TRANSMISSION		REACTOME_ESR_MEDIATED_SIGNALING
5578	PRKCA	protein kinase C alpha [Source:HGNC Symbol;Acc:HGNC:9393]			REACTOME_TRANSMISSION_ACROSS_CHEMICAL_SYNAPSES		REACTOME_NEURONAL_SYSTEM		REACTOME_NEUROTRANSMITTER_RECEPTORS_AND_POSTSYNAPTIC_SIGNAL_TRANSMISSION			REACTOME_SIGNALING_BY_RECEPTOR_TYROSINE_KINASES
107	ADCY1	adenylate cyclase 1 [Source:HGNC Symbol;Acc:HGNC:232]			REACTOME_TRANSMISSION_ACROSS_CHEMICAL_SYNAPSES		REACTOME_NEURONAL_SYSTEM		REACTOME_NEUROTRANSMITTER_RECEPTORS_AND_POSTSYNAPTIC_SIGNAL_TRANSMISSION
55327	LIN7C	lin-7 homolog C, crumbs cell polarity complex component [Source:HGNC Symbol;Acc:HGNC:17789]			REACTOME_TRANSMISSION_ACROSS_CHEMICAL_SYNAPSES		REACTOME_NEURONAL_SYSTEM		REACTOME_NEUROTRANSMITTER_RECEPTORS_AND_POSTSYNAPTIC_SIGNAL_TRANSMISSION
3762	KCNJ5	potassium inwardly rectifying channel subfamily J member 5 [Source:HGNC Symbol;Acc:HGNC:6266]			REACTOME_TRANSMISSION_ACROSS_CHEMICAL_SYNAPSES		REACTOME_NEURONAL_SYSTEM		REACTOME_NEUROTRANSMITTER_RECEPTORS_AND_POSTSYNAPTIC_SIGNAL_TRANSMISSION
83988	NCALD	neurocalcin delta [Source:HGNC Symbol;Acc:HGNC:7655]			REACTOME_TRANSMISSION_ACROSS_CHEMICAL_SYNAPSES		REACTOME_NEURONAL_SYSTEM		REACTOME_NEUROTRANSMITTER_RECEPTORS_AND_POSTSYNAPTIC_SIGNAL_TRANSMISSION
1139	CHRNA7	cholinergic receptor nicotinic alpha 7 subunit [Source:HGNC Symbol;Acc:HGNC:1960]			REACTOME_TRANSMISSION_ACROSS_CHEMICAL_SYNAPSES		REACTOME_NEURONAL_SYSTEM		REACTOME_NEUROTRANSMITTER_RECEPTORS_AND_POSTSYNAPTIC_SIGNAL_TRANSMISSION
785	CACNB4	calcium voltage-gated channel auxiliary subunit beta 4 [Source:HGNC Symbol;Acc:HGNC:1404]			REACTOME_TRANSMISSION_ACROSS_CHEMICAL_SYNAPSES		REACTOME_NEURONAL_SYSTEM
55799	CACNA2D3	calcium voltage-gated channel auxiliary subunit alpha2delta 3 [Source:HGNC Symbol;Acc:HGNC:15460]			REACTOME_TRANSMISSION_ACROSS_CHEMICAL_SYNAPSES		REACTOME_NEURONAL_SYSTEM
80331	DNAJC5	DnaJ heat shock protein family (Hsp40) member C5 [Source:HGNC Symbol;Acc:HGNC:16235]			REACTOME_TRANSMISSION_ACROSS_CHEMICAL_SYNAPSES		REACTOME_NEURONAL_SYSTEM
4915	NTRK2	neurotrophic receptor tyrosine kinase 2 [Source:HGNC Symbol;Acc:HGNC:8032]				REACTOME_SIGNALING_BY_NTRKS						REACTOME_SIGNALING_BY_RECEPTOR_TYROSINE_KINASES
1213	CLTC	clathrin heavy chain [Source:HGNC Symbol;Acc:HGNC:2092]				REACTOME_SIGNALING_BY_NTRKS						REACTOME_SIGNALING_BY_RECEPTOR_TYROSINE_KINASES
26052	DNM3	dynamin 3 [Source:HGNC Symbol;Acc:HGNC:29125]				REACTOME_SIGNALING_BY_NTRKS						REACTOME_SIGNALING_BY_RECEPTOR_TYROSINE_KINASES
5800	PTPRO	protein tyrosine phosphatase receptor type O [Source:HGNC Symbol;Acc:HGNC:9678]				REACTOME_SIGNALING_BY_NTRKS						REACTOME_SIGNALING_BY_RECEPTOR_TYROSINE_KINASES
10052	GJC1	gap junction protein gamma 1 [Source:HGNC Symbol;Acc:HGNC:4280]					REACTOME_NEURONAL_SYSTEM
26045	LRRTM2	leucine rich repeat transmembrane neuronal 2 [Source:HGNC Symbol;Acc:HGNC:19409]					REACTOME_NEURONAL_SYSTEM
9958	USP15	ubiquitin specific peptidase 15 [Source:HGNC Symbol;Acc:HGNC:12613]								REACTOME_SIGNALING_BY_TGF_BETA_FAMILY_MEMBERS
92	ACVR2A	activin A receptor type 2A [Source:HGNC Symbol;Acc:HGNC:173]								REACTOME_SIGNALING_BY_TGF_BETA_FAMILY_MEMBERS
56288	PARD3	par-3 family cell polarity regulator [Source:HGNC Symbol;Acc:HGNC:16051]								REACTOME_SIGNALING_BY_TGF_BETA_FAMILY_MEMBERS
4090	SMAD5	SMAD family member 5 [Source:HGNC Symbol;Acc:HGNC:6771]								REACTOME_SIGNALING_BY_TGF_BETA_FAMILY_MEMBERS
659	BMPR2	bone morphogenetic protein receptor type 2 [Source:HGNC Symbol;Acc:HGNC:1078]								REACTOME_SIGNALING_BY_TGF_BETA_FAMILY_MEMBERS
127933	UHMK1	U2AF homology motif kinase 1 [Source:HGNC Symbol;Acc:HGNC:19683]									REACTOME_ESR_MEDIATED_SIGNALING
340481	ZDHHC21	zinc finger DHHC-type containing 21 [Source:HGNC Symbol;Acc:HGNC:20750]									REACTOME_ESR_MEDIATED_SIGNALING
10019	SH2B3	SH2B adaptor protein 3 [Source:HGNC Symbol;Acc:HGNC:29605]										REACTOME_SIGNALING_BY_RECEPTOR_TYROSINE_KINASES
535	ATP6V0A1	ATPase H+ transporting V0 subunit a1 [Source:HGNC Symbol;Acc:HGNC:865]										REACTOME_SIGNALING_BY_RECEPTOR_TYROSINE_KINASES
84951	TNS4	tensin 4 [Source:HGNC Symbol;Acc:HGNC:24352]										REACTOME_SIGNALING_BY_RECEPTOR_TYROSINE_KINASES
813	CALU	calumenin [Source:HGNC Symbol;Acc:HGNC:1458]
23657	SLC7A11	solute carrier family 7 member 11 [Source:HGNC Symbol;Acc:HGNC:11059]
6717	SRI	sorcin [Source:HGNC Symbol;Acc:HGNC:11292]
23095	KIF1B	kinesin family member 1B [Source:HGNC Symbol;Acc:HGNC:16636]
6693	SPN	sialophorin [Source:HGNC Symbol;Acc:HGNC:11249]
440533	PSG8	pregnancy specific beta-1-glycoprotein 8 [Source:HGNC Symbol;Acc:HGNC:9525]
5669	PSG1	pregnancy specific beta-1-glycoprotein 1 [Source:HGNC Symbol;Acc:HGNC:9514]
5672	PSG4	pregnancy specific beta-1-glycoprotein 4 [Source:HGNC Symbol;Acc:HGNC:9521]
140628	GATA5	GATA binding protein 5 [Source:HGNC Symbol;Acc:HGNC:15802]
80005	DOCK5	dedicator of cytokinesis 5 [Source:HGNC Symbol;Acc:HGNC:23476]
2165	F13B	coagulation factor XIII B chain [Source:HGNC Symbol;Acc:HGNC:3534]
80028	FBXL18	F-box and leucine rich repeat protein 18 [Source:HGNC Symbol;Acc:HGNC:21874]
7903	ST8SIA4	ST8 alpha-N-acetyl-neuraminide alpha-2,8-sialyltransferase 4 [Source:HGNC Symbol;Acc:HGNC:10871]
26503	SLC17A5	solute carrier family 17 member 5 [Source:HGNC Symbol;Acc:HGNC:10933]
2673	GFPT1	glutamine--fructose-6-phosphate transaminase 1 [Source:HGNC Symbol;Acc:HGNC:4241]
91869	RFT1	RFT1 homolog [Source:HGNC Symbol;Acc:HGNC:30220]
5878	RAB5C	RAB5C, member RAS oncogene family [Source:HGNC Symbol;Acc:HGNC:9785]
154881	KCTD7	potassium channel tetramerization domain containing 7 [Source:HGNC Symbol;Acc:HGNC:21957]
51088	KLHL5	kelch like family member 5 [Source:HGNC Symbol;Acc:HGNC:6356]
7327	UBE2G2	ubiquitin conjugating enzyme E2 G2 [Source:HGNC Symbol;Acc:HGNC:12483]
93624	TADA2B	transcriptional adaptor 2B [Source:HGNC Symbol;Acc:HGNC:30781]
55031	USP47	ubiquitin specific peptidase 47 [Source:HGNC Symbol;Acc:HGNC:20076]
93973	ACTR8	actin related protein 8 [Source:HGNC Symbol;Acc:HGNC:14672]
9570	GOSR2	golgi SNAP receptor complex member 2 [Source:HGNC Symbol;Acc:HGNC:4431]
10466	COG5	component of oligomeric golgi complex 5 [Source:HGNC Symbol;Acc:HGNC:14857]
29099	COMMD9	COMM domain containing 9 [Source:HGNC Symbol;Acc:HGNC:25014]
51122	COMMD2	COMM domain containing 2 [Source:HGNC Symbol;Acc:HGNC:24993]
56886	UGGT1	UDP-glucose glycoprotein glucosyltransferase 1 [Source:HGNC Symbol;Acc:HGNC:15663]
80267	EDEM3	ER degradation enhancing alpha-mannosidase like protein 3 [Source:HGNC Symbol;Acc:HGNC:16787]
3183	HNRNPC	heterogeneous nuclear ribonucleoprotein C [Source:HGNC Symbol;Acc:HGNC:5035]
220441	RNF152	ring finger protein 152 [Source:HGNC Symbol;Acc:HGNC:26811]
5865	RAB3B	RAB3B, member RAS oncogene family [Source:HGNC Symbol;Acc:HGNC:9778]
1758	DMP1	dentin matrix acidic phosphoprotein 1 [Source:HGNC Symbol;Acc:HGNC:2932]
139285	AMER1	APC membrane recruitment protein 1 [Source:HGNC Symbol;Acc:HGNC:26837]
4919	ROR1	receptor tyrosine kinase like orphan receptor 1 [Source:HGNC Symbol;Acc:HGNC:10256]
50999	TMED5	transmembrane p24 trafficking protein 5 [Source:HGNC Symbol;Acc:HGNC:24251]
84962	AJUBA	ajuba LIM protein [Source:HGNC Symbol;Acc:HGNC:20250]
4085	MAD2L1	mitotic arrest deficient 2 like 1 [Source:HGNC Symbol;Acc:HGNC:6763]
91687	CENPL	centromere protein L [Source:HGNC Symbol;Acc:HGNC:17879]
220134	SKA1	spindle and kinetochore associated complex subunit 1 [Source:HGNC Symbol;Acc:HGNC:28109]
91754	NEK9	NIMA related kinase 9 [Source:HGNC Symbol;Acc:HGNC:18591]
5000	ORC4	origin recognition complex subunit 4 [Source:HGNC Symbol;Acc:HGNC:8490]
7298	TYMS	thymidylate synthetase [Source:HGNC Symbol;Acc:HGNC:12441]
84296	GINS4	GINS complex subunit 4 [Source:HGNC Symbol;Acc:HGNC:28226]
5621	PRNP	prion protein [Source:HGNC Symbol;Acc:HGNC:9449]
6900	CNTN2	contactin 2 [Source:HGNC Symbol;Acc:HGNC:2172]
10298	PAK4	p21 (RAC1) activated kinase 4 [Source:HGNC Symbol;Acc:HGNC:16059]
27	ABL2	ABL proto-oncogene 2, non-receptor tyrosine kinase [Source:HGNC Symbol;Acc:HGNC:77]
9723	SEMA3E	semaphorin 3E [Source:HGNC Symbol;Acc:HGNC:10727]
3983	ABLIM1	actin binding LIM protein 1 [Source:HGNC Symbol;Acc:HGNC:78]
1830	DSG3	desmoglein 3 [Source:HGNC Symbol;Acc:HGNC:3050]
5087	PBX1	PBX homeobox 1 [Source:HGNC Symbol;Acc:HGNC:8632]
54474	KRT20	keratin 20 [Source:HGNC Symbol;Acc:HGNC:20412]
337968	KRTAP6-3	keratin associated protein 6-3 [Source:HGNC Symbol;Acc:HGNC:18933]
80853	KDM7A	lysine demethylase 7A [Source:HGNC Symbol;Acc:HGNC:22224]
5096	PCCB	propionyl-CoA carboxylase subunit beta [Source:HGNC Symbol;Acc:HGNC:8654]
25974	MMACHC	metabolism of cobalamin associated C [Source:HGNC Symbol;Acc:HGNC:24525]
117579	RLN3	relaxin 3 [Source:HGNC Symbol;Acc:HGNC:17135]
2488	FSHB	follicle stimulating hormone subunit beta [Source:HGNC Symbol;Acc:HGNC:3964]
10268	RAMP3	receptor activity modifying protein 3 [Source:HGNC Symbol;Acc:HGNC:9845]
2926	GRSF1	G-rich RNA sequence binding factor 1 [Source:HGNC Symbol;Acc:HGNC:4610]
2533	FYB1	FYN binding protein 1 [Source:HGNC Symbol;Acc:HGNC:4036]
10326	SIRPB1	signal regulatory protein beta 1 [Source:HGNC Symbol;Acc:HGNC:15928]
8935	SKAP2	src kinase associated phosphoprotein 2 [Source:HGNC Symbol;Acc:HGNC:15687]
23607	CD2AP	CD2 associated protein [Source:HGNC Symbol;Acc:HGNC:14258]
6869	TACR1	tachykinin receptor 1 [Source:HGNC Symbol;Acc:HGNC:11526]
1908	EDN3	endothelin 3 [Source:HGNC Symbol;Acc:HGNC:3178]
1909	EDNRA	endothelin receptor type A [Source:HGNC Symbol;Acc:HGNC:3179]
84432	PROK1	prokineticin 1 [Source:HGNC Symbol;Acc:HGNC:18454]
3949	LDLR	low density lipoprotein receptor [Source:HGNC Symbol;Acc:HGNC:6547]
22848	AAK1	AP2 associated kinase 1 [Source:HGNC Symbol;Acc:HGNC:19679]
22905	EPN2	epsin 2 [Source:HGNC Symbol;Acc:HGNC:18639]
53354	PANK1	pantothenate kinase 1 [Source:HGNC Symbol;Acc:HGNC:8598]
8034	SLC25A16	solute carrier family 25 member 16 [Source:HGNC Symbol;Acc:HGNC:10986]
64802	NMNAT1	nicotinamide nucleotide adenylyltransferase 1 [Source:HGNC Symbol;Acc:HGNC:17877]
9962	SLC23A2	solute carrier family 23 member 2 [Source:HGNC Symbol;Acc:HGNC:10973]
51805	COQ3	coenzyme Q3, methyltransferase [Source:HGNC Symbol;Acc:HGNC:18175]
5144	PDE4D	phosphodiesterase 4D [Source:HGNC Symbol;Acc:HGNC:8783]
64718	UNKL	unk like zinc finger [Source:HGNC Symbol;Acc:HGNC:14184]
64167	ERAP2	endoplasmic reticulum aminopeptidase 2 [Source:HGNC Symbol;Acc:HGNC:29499]
29121	CLEC2D	C-type lectin domain family 2 member D [Source:HGNC Symbol;Acc:HGNC:14351]
79865	TREML2	triggering receptor expressed on myeloid cells like 2 [Source:HGNC Symbol;Acc:HGNC:21092]
84904	ARHGEF39	Rho guanine nucleotide exchange factor 39 [Source:HGNC Symbol;Acc:HGNC:25909]
117289	TAGAP	T cell activation RhoGTPase activating protein [Source:HGNC Symbol;Acc:HGNC:15669]
57514	ARHGAP31	Rho GTPase activating protein 31 [Source:HGNC Symbol;Acc:HGNC:29216]
10396	ATP8A1	ATPase phospholipid transporting 8A1 [Source:HGNC Symbol;Acc:HGNC:13531]
477	ATP1A2	ATPase Na+/K+ transporting subunit alpha 2 [Source:HGNC Symbol;Acc:HGNC:800]
6541	SLC7A1	solute carrier family 7 member 1 [Source:HGNC Symbol;Acc:HGNC:11057]
148867	SLC30A7	solute carrier family 30 member 7 [Source:HGNC Symbol;Acc:HGNC:19306]
1184	CLCN5	chloride voltage-gated channel 5 [Source:HGNC Symbol;Acc:HGNC:2023]
9194	SLC16A7	solute carrier family 16 member 7 [Source:HGNC Symbol;Acc:HGNC:10928]
57486	NLN	neurolysin [Source:HGNC Symbol;Acc:HGNC:16058]
26258	BLOC1S6	biogenesis of lysosomal organelles complex 1 subunit 6 [Source:HGNC Symbol;Acc:HGNC:8549]
55770	EXOC2	exocyst complex component 2 [Source:HGNC Symbol;Acc:HGNC:24968]
55	ACPP	acid phosphatase, prostate [Source:HGNC Symbol;Acc:HGNC:125]
714	C1QC	complement C1q C chain [Source:HGNC Symbol;Acc:HGNC:1245]
10878	CFHR3	complement factor H related 3 [Source:HGNC Symbol;Acc:HGNC:16980]
9890	PLPPR4	phospholipid phosphatase related 4 [Source:HGNC Symbol;Acc:HGNC:23496]
284716	RIMKLA	ribosomal modification protein rimK like family member A [Source:HGNC Symbol;Acc:HGNC:28725]
8837	CFLAR	CASP8 and FADD like apoptosis regulator [Source:HGNC Symbol;Acc:HGNC:1876]
285440	CYP4V2	cytochrome P450 family 4 subfamily V member 2 [Source:HGNC Symbol;Acc:HGNC:23198]
64419	MTMR14	myotubularin related protein 14 [Source:HGNC Symbol;Acc:HGNC:26190]
57505	AARS2	alanyl-tRNA synthetase 2, mitochondrial [Source:HGNC Symbol;Acc:HGNC:21022]
80222	TARS2	threonyl-tRNA synthetase 2, mitochondrial [Source:HGNC Symbol;Acc:HGNC:30740]
6449	SGTA	small glutamine rich tetratricopeptide repeat containing alpha [Source:HGNC Symbol;Acc:HGNC:10819]
27341	RRP7A	ribosomal RNA processing 7 homolog A [Source:HGNC Symbol;Acc:HGNC:24286]
9724	UTP14C	UTP14C small subunit processome component [Source:HGNC Symbol;Acc:HGNC:20321]
3192	HNRNPU	heterogeneous nuclear ribonucleoprotein U [Source:HGNC Symbol;Acc:HGNC:5048]
23049	SMG1	SMG1 nonsense mediated mRNA decay associated PI3K related kinase [Source:HGNC Symbol;Acc:HGNC:30045]
23381	SMG5	SMG5 nonsense mediated mRNA decay factor [Source:HGNC Symbol;Acc:HGNC:24644]
55253	TYW1	tRNA-yW synthesizing protein 1 homolog [Source:HGNC Symbol;Acc:HGNC:25598]
80271	ITPKC	inositol-trisphosphate 3-kinase C [Source:HGNC Symbol;Acc:HGNC:14897]
205	AK4	adenylate kinase 4 [Source:HGNC Symbol;Acc:HGNC:363]
9768	PCLAF	PCNA clamp associated factor [Source:HGNC Symbol;Acc:HGNC:28961]
2070	EYA4	EYA transcriptional coactivator and phosphatase 4 [Source:HGNC Symbol;Acc:HGNC:3522]
80821	DDHD1	DDHD domain containing 1 [Source:HGNC Symbol;Acc:HGNC:19714]
56910	STARD7	StAR related lipid transfer domain containing 7 [Source:HGNC Symbol;Acc:HGNC:18063]
27109	DMAC2L	distal membrane arm assembly complex 2 like [Source:HGNC Symbol;Acc:HGNC:18799]
2553	GABPB1	GA binding protein transcription factor subunit beta 1 [Source:HGNC Symbol;Acc:HGNC:4074]
9583	ENTPD4	ectonucleoside triphosphate diphosphohydrolase 4 [Source:HGNC Symbol;Acc:HGNC:14573]
23600	AMACR	alpha-methylacyl-CoA racemase [Source:HGNC Symbol;Acc:HGNC:451]
51495	HACD3	3-hydroxyacyl-CoA dehydratase 3 [Source:HGNC Symbol;Acc:HGNC:24175]
23179	RGL1	ral guanine nucleotide dissociation stimulator like 1 [Source:HGNC Symbol;Acc:HGNC:30281]
253782	CERS6	ceramide synthase 6 [Source:HGNC Symbol;Acc:HGNC:23826]
392636	AGMO	alkylglycerol monooxygenase [Source:HGNC Symbol;Acc:HGNC:33784]
27031	NPHP3	nephrocystin 3 [Source:HGNC Symbol;Acc:HGNC:7907]
57546	PDP2	pyruvate dehyrogenase phosphatase catalytic subunit 2 [Source:HGNC Symbol;Acc:HGNC:30263]
79944	L2HGDH	L-2-hydroxyglutarate dehydrogenase [Source:HGNC Symbol;Acc:HGNC:20499]
55124	PIWIL2	piwi like RNA-mediated gene silencing 2 [Source:HGNC Symbol;Acc:HGNC:17644]
25999	CLIP3	CAP-Gly domain containing linker protein 3 [Source:HGNC Symbol;Acc:HGNC:24314]
51540	SCLY	selenocysteine lyase [Source:HGNC Symbol;Acc:HGNC:18161]
8564	KMO	kynurenine 3-monooxygenase [Source:HGNC Symbol;Acc:HGNC:6381]
84706	GPT2	glutamic--pyruvic transaminase 2 [Source:HGNC Symbol;Acc:HGNC:18062]
90161	HS6ST2	heparan sulfate 6-O-sulfotransferase 2 [Source:HGNC Symbol;Acc:HGNC:19133]
10090	UST	uronyl 2-sulfotransferase [Source:HGNC Symbol;Acc:HGNC:17223]
5261	PHKG2	phosphorylase kinase catalytic subunit gamma 2 [Source:HGNC Symbol;Acc:HGNC:8931]
8707	B3GALT2	beta-1,3-galactosyltransferase 2 [Source:HGNC Symbol;Acc:HGNC:917]
64432	MRPS25	mitochondrial ribosomal protein S25 [Source:HGNC Symbol;Acc:HGNC:14511]
3696	ITGB8	integrin subunit beta 8 [Source:HGNC Symbol;Acc:HGNC:6163]
54928	IMPAD1	inositol monophosphatase domain containing 1 [Source:HGNC Symbol;Acc:HGNC:26019]
4781	NFIB	nuclear factor I B [Source:HGNC Symbol;Acc:HGNC:7785]
6789	STK4	serine/threonine kinase 4 [Source:HGNC Symbol;Acc:HGNC:11408]
11238	CA5B	carbonic anhydrase 5B [Source:HGNC Symbol;Acc:HGNC:1378]
100037417	DDTL	D-dopachrome tautomerase like [Source:HGNC Symbol;Acc:HGNC:33446]
10050	SLC17A4	solute carrier family 17 member 4 [Source:HGNC Symbol;Acc:HGNC:10932]
100507679	MUC22	mucin 22 [Source:HGNC Symbol;Acc:HGNC:39755]
10492	SYNCRIP	synaptotagmin binding cytoplasmic RNA interacting protein [Source:HGNC Symbol;Acc:HGNC:16918]
105	ADARB2	adenosine deaminase RNA specific B2 (inactive) [Source:HGNC Symbol;Acc:HGNC:227]
10758	TRAF3IP2	TRAF3 interacting protein 2 [Source:HGNC Symbol;Acc:HGNC:1343]
10863	ADAM28	ADAM metallopeptidase domain 28 [Source:HGNC Symbol;Acc:HGNC:206]
11278	KLF12	Kruppel like factor 12 [Source:HGNC Symbol;Acc:HGNC:6346]
114571	SLC22A9	solute carrier family 22 member 9 [Source:HGNC Symbol;Acc:HGNC:16261]
114786	XKR4	XK related 4 [Source:HGNC Symbol;Acc:HGNC:29394]
114804	RNF157	ring finger protein 157 [Source:HGNC Symbol;Acc:HGNC:29402]
116441	TM4SF18	transmembrane 4 L six family member 18 [Source:HGNC Symbol;Acc:HGNC:25181]
122525	C14orf28	chromosome 14 open reading frame 28 [Source:HGNC Symbol;Acc:HGNC:19834]
125488	TTC39C	tetratricopeptide repeat domain 39C [Source:HGNC Symbol;Acc:HGNC:26595]
128506	OCSTAMP	osteoclast stimulatory transmembrane protein [Source:HGNC Symbol;Acc:HGNC:16116]
128553	TSHZ2	teashirt zinc finger homeobox 2 [Source:HGNC Symbol;Acc:HGNC:13010]
130074	FAM168B	family with sequence similarity 168 member B [Source:HGNC Symbol;Acc:HGNC:27016]
139170	DCAF12L1	DDB1 and CUL4 associated factor 12 like 1 [Source:HGNC Symbol;Acc:HGNC:29395]
139422	MAGEB10	MAGE family member B10 [Source:HGNC Symbol;Acc:HGNC:25377]
140890	SREK1	splicing regulatory glutamic acid and lysine rich protein 1 [Source:HGNC Symbol;Acc:HGNC:17882]
143384	CACUL1	CDK2 associated cullin domain 1 [Source:HGNC Symbol;Acc:HGNC:23727]
144404	TMEM120B	transmembrane protein 120B [Source:HGNC Symbol;Acc:HGNC:32008]
147372	CCBE1	collagen and calcium binding EGF domains 1 [Source:HGNC Symbol;Acc:HGNC:29426]
147991	DPY19L3	dpy-19 like C-mannosyltransferase 3 [Source:HGNC Symbol;Acc:HGNC:27120]
148281	SYT6	synaptotagmin 6 [Source:HGNC Symbol;Acc:HGNC:18638]
149420	PDIK1L	PDLIM1 interacting kinase 1 like [Source:HGNC Symbol;Acc:HGNC:18981]
150290	DUSP18	dual specificity phosphatase 18 [Source:HGNC Symbol;Acc:HGNC:18484]
151188	ARL6IP6	ADP ribosylation factor like GTPase 6 interacting protein 6 [Source:HGNC Symbol;Acc:HGNC:24048]
151242	PPP1R1C	protein phosphatase 1 regulatory inhibitor subunit 1C [Source:HGNC Symbol;Acc:HGNC:14940]
152404	IGSF11	immunoglobulin superfamily member 11 [Source:HGNC Symbol;Acc:HGNC:16669]
153443	SRFBP1	serum response factor binding protein 1 [Source:HGNC Symbol;Acc:HGNC:26333]
153657	TTC23L	tetratricopeptide repeat domain 23 like [Source:HGNC Symbol;Acc:HGNC:26355]
158427	TSTD2	thiosulfate sulfurtransferase like domain containing 2 [Source:HGNC Symbol;Acc:HGNC:30087]
163131	ZNF780B	zinc finger protein 780B [Source:HGNC Symbol;Acc:HGNC:33109]
164832	LONRF2	LON peptidase N-terminal domain and ring finger 2 [Source:HGNC Symbol;Acc:HGNC:24788]
196740	VSTM4	V-set and transmembrane domain containing 4 [Source:HGNC Symbol;Acc:HGNC:26470]
200728	TMEM17	transmembrane protein 17 [Source:HGNC Symbol;Acc:HGNC:26623]
2013	EMP2	epithelial membrane protein 2 [Source:HGNC Symbol;Acc:HGNC:3334]
202052	DNAJC18	DnaJ heat shock protein family (Hsp40) member C18 [Source:HGNC Symbol;Acc:HGNC:28429]
203427	SLC25A43	solute carrier family 25 member 43 [Source:HGNC Symbol;Acc:HGNC:30557]
205147	AMER3	APC membrane recruitment protein 3 [Source:HGNC Symbol;Acc:HGNC:26771]
220213	OTUD1	OTU deubiquitinase 1 [Source:HGNC Symbol;Acc:HGNC:27346]
221079	ARL5B	ADP ribosylation factor like GTPase 5B [Source:HGNC Symbol;Acc:HGNC:23052]
22868	FASTKD2	FAST kinase domains 2 [Source:HGNC Symbol;Acc:HGNC:29160]
23075	SWAP70	switching B cell complex subunit SWAP70 [Source:HGNC Symbol;Acc:HGNC:17070]
23131	GPATCH8	G-patch domain containing 8 [Source:HGNC Symbol;Acc:HGNC:29066]
23484	LEPROTL1	leptin receptor overlapping transcript like 1 [Source:HGNC Symbol;Acc:HGNC:6555]
253714	MMS22L	MMS22 like, DNA repair protein [Source:HGNC Symbol;Acc:HGNC:21475]
254158	CXorf58	chromosome X open reading frame 58 [Source:HGNC Symbol;Acc:HGNC:26356]
255877	BCL6B	BCL6B transcription repressor [Source:HGNC Symbol;Acc:HGNC:1002]
25825	BACE2	beta-secretase 2 [Source:HGNC Symbol;Acc:HGNC:934]
25912	C1orf43	chromosome 1 open reading frame 43 [Source:HGNC Symbol;Acc:HGNC:29876]
259266	ASPM	abnormal spindle microtubule assembly [Source:HGNC Symbol;Acc:HGNC:19048]
26010	SPATS2L	spermatogenesis associated serine rich 2 like [Source:HGNC Symbol;Acc:HGNC:24574]
260425	MAGI3	membrane associated guanylate kinase, WW and PDZ domain containing 3 [Source:HGNC Symbol;Acc:HGNC:29647]
26065	LSM14A	LSM14A mRNA processing body assembly factor [Source:HGNC Symbol;Acc:HGNC:24489]
26585	GREM1	gremlin 1, DAN family BMP antagonist [Source:HGNC Symbol;Acc:HGNC:2001]
266812	NAP1L5	nucleosome assembly protein 1 like 5 [Source:HGNC Symbol;Acc:HGNC:19968]
27107	ZBTB11	zinc finger and BTB domain containing 11 [Source:HGNC Symbol;Acc:HGNC:16740]
27185	DISC1	DISC1 scaffold protein [Source:HGNC Symbol;Acc:HGNC:2888]
27201	GPR78	G protein-coupled receptor 78 [Source:HGNC Symbol;Acc:HGNC:4528]
283377	SPRYD4	SPRY domain containing 4 [Source:HGNC Symbol;Acc:HGNC:27468]
283777	FAM169B	family with sequence similarity 169 member B [Source:HGNC Symbol;Acc:HGNC:26835]
284612	SYPL2	synaptophysin like 2 [Source:HGNC Symbol;Acc:HGNC:27638]
284615	ANKRD34A	ankyrin repeat domain 34A [Source:HGNC Symbol;Acc:HGNC:27639]
285172	FAM126B	family with sequence similarity 126 member B [Source:HGNC Symbol;Acc:HGNC:28593]
285636	C5orf51	chromosome 5 open reading frame 51 [Source:HGNC Symbol;Acc:HGNC:27750]
285672	SREK1IP1	SREK1 interacting protein 1 [Source:HGNC Symbol;Acc:HGNC:26716]
286319	TUSC1	tumor suppressor candidate 1 [Source:HGNC Symbol;Acc:HGNC:31010]
29942	PURG	purine rich element binding protein G [Source:HGNC Symbol;Acc:HGNC:17930]
30010	NXPH1	neurexophilin 1 [Source:HGNC Symbol;Acc:HGNC:20693]
30813	VSX1	visual system homeobox 1 [Source:HGNC Symbol;Acc:HGNC:12723]
3202	HOXA5	homeobox A5 [Source:HGNC Symbol;Acc:HGNC:5106]
344658	SAMD7	sterile alpha motif domain containing 7 [Source:HGNC Symbol;Acc:HGNC:25394]
359845	RFLNB	refilin B [Source:HGNC Symbol;Acc:HGNC:28705]
388969	C2orf68	chromosome 2 open reading frame 68 [Source:HGNC Symbol;Acc:HGNC:34353]
389643	NUGGC	nuclear GTPase, germinal center associated [Source:HGNC Symbol;Acc:HGNC:33550]
390980	ZNF805	zinc finger protein 805 [Source:HGNC Symbol;Acc:HGNC:23272]
399697	CTXN2	cortexin 2 [Source:HGNC Symbol;Acc:HGNC:31109]
401145	CCSER1	coiled-coil serine rich protein 1 [Source:HGNC Symbol;Acc:HGNC:29349]
401207	C5orf63	chromosome 5 open reading frame 63 [Source:HGNC Symbol;Acc:HGNC:40051]
4026	LPP	LIM domain containing preferred translocation partner in lipoma [Source:HGNC Symbol;Acc:HGNC:6679]
4131	MAP1B	microtubule associated protein 1B [Source:HGNC Symbol;Acc:HGNC:6836]
4293	MAP3K9	mitogen-activated protein kinase kinase kinase 9 [Source:HGNC Symbol;Acc:HGNC:6861]
440097	DBX2	developing brain homeobox 2 [Source:HGNC Symbol;Acc:HGNC:33186]
440295	GOLGA6L9	golgin A6 family like 9 [Source:HGNC Symbol;Acc:HGNC:37229]
440603	BCL2L15	BCL2 like 15 [Source:HGNC Symbol;Acc:HGNC:33624]
4601	MXI1	MAX interactor 1, dimerization protein [Source:HGNC Symbol;Acc:HGNC:7534]
4814	NINJ1	ninjurin 1 [Source:HGNC Symbol;Acc:HGNC:7824]
50809	HP1BP3	heterochromatin protein 1 binding protein 3 [Source:HGNC Symbol;Acc:HGNC:24973]
50939	IMPG2	interphotoreceptor matrix proteoglycan 2 [Source:HGNC Symbol;Acc:HGNC:18362]
51100	SH3GLB1	SH3 domain containing GRB2 like, endophilin B1 [Source:HGNC Symbol;Acc:HGNC:10833]
51105	PHF20L1	PHD finger protein 20 like 1 [Source:HGNC Symbol;Acc:HGNC:24280]
51559	NT5DC3	5'-nucleotidase domain containing 3 [Source:HGNC Symbol;Acc:HGNC:30826]
51596	CUTA	cutA divalent cation tolerance homolog [Source:HGNC Symbol;Acc:HGNC:21101]
5251	PHEX	phosphate regulating endopeptidase homolog X-linked [Source:HGNC Symbol;Acc:HGNC:8918]
53349	ZFYVE1	zinc finger FYVE-type containing 1 [Source:HGNC Symbol;Acc:HGNC:13180]
54212	SNTG1	syntrophin gamma 1 [Source:HGNC Symbol;Acc:HGNC:13740]
54471	MIEF1	mitochondrial elongation factor 1 [Source:HGNC Symbol;Acc:HGNC:25979]
54491	OTULINL	OTU deubiquitinase with linear linkage specificity like [Source:HGNC Symbol;Acc:HGNC:25629]
54520	CCDC93	coiled-coil domain containing 93 [Source:HGNC Symbol;Acc:HGNC:25611]
5455	POU3F3	POU class 3 homeobox 3 [Source:HGNC Symbol;Acc:HGNC:9216]
54680	ZNHIT6	zinc finger HIT-type containing 6 [Source:HGNC Symbol;Acc:HGNC:26089]
54714	CNGB3	cyclic nucleotide gated channel subunit beta 3 [Source:HGNC Symbol;Acc:HGNC:2153]
54796	BNC2	basonuclin 2 [Source:HGNC Symbol;Acc:HGNC:30988]
55206	SBNO1	strawberry notch homolog 1 [Source:HGNC Symbol;Acc:HGNC:22973]
5523	PPP2R3A	protein phosphatase 2 regulatory subunit B''alpha [Source:HGNC Symbol;Acc:HGNC:9307]
55322	C5orf22	chromosome 5 open reading frame 22 [Source:HGNC Symbol;Acc:HGNC:25639]
55344	PLCXD1	phosphatidylinositol specific phospholipase C X domain containing 1 [Source:HGNC Symbol;Acc:HGNC:23148]
55610	VPS50	VPS50 subunit of EARP/GARPII complex [Source:HGNC Symbol;Acc:HGNC:25956]
57097	PARP11	poly(ADP-ribose) polymerase family member 11 [Source:HGNC Symbol;Acc:HGNC:1186]
57458	TMCC3	transmembrane and coiled-coil domain family 3 [Source:HGNC Symbol;Acc:HGNC:29199]
57478	USP31	ubiquitin specific peptidase 31 [Source:HGNC Symbol;Acc:HGNC:20060]
57495	NWD2	NACHT and WD repeat domain containing 2 [Source:HGNC Symbol;Acc:HGNC:29229]
57535	KIAA1324	KIAA1324 [Source:HGNC Symbol;Acc:HGNC:29618]
57577	CCDC191	coiled-coil domain containing 191 [Source:HGNC Symbol;Acc:HGNC:29272]
57786	RBAK	RB associated KRAB zinc finger [Source:HGNC Symbol;Acc:HGNC:17680]
64149	C17orf75	chromosome 17 open reading frame 75 [Source:HGNC Symbol;Acc:HGNC:30173]
643641	ZNF862	zinc finger protein 862 [Source:HGNC Symbol;Acc:HGNC:34519]
643707	GOLGA6L4	golgin A6 family like 4 [Source:HGNC Symbol;Acc:HGNC:27256]
647024	C6orf132	chromosome 6 open reading frame 132 [Source:HGNC Symbol;Acc:HGNC:21288]
647042	GOLGA6L10	golgin A6 family like 10 [Source:HGNC Symbol;Acc:HGNC:37228]
647309	GMNC	geminin coiled-coil domain containing [Source:HGNC Symbol;Acc:HGNC:40049]
64789	EXO5	exonuclease 5 [Source:HGNC Symbol;Acc:HGNC:26115]
6503	SLA	Src like adaptor [Source:HGNC Symbol;Acc:HGNC:10902]
6504	SLAMF1	signaling lymphocytic activation molecule family member 1 [Source:HGNC Symbol;Acc:HGNC:10903]
66000	TMEM108	transmembrane protein 108 [Source:HGNC Symbol;Acc:HGNC:28451]
729627	PRR23A	proline rich 23A [Source:HGNC Symbol;Acc:HGNC:37172]
7399	USH2A	usherin [Source:HGNC Symbol;Acc:HGNC:12601]
7401	CLRN1	clarin 1 [Source:HGNC Symbol;Acc:HGNC:12605]
744	MPPED2	metallophosphoesterase domain containing 2 [Source:HGNC Symbol;Acc:HGNC:1180]
7798	LUZP1	leucine zipper protein 1 [Source:HGNC Symbol;Acc:HGNC:14985]
7803	PTP4A1	protein tyrosine phosphatase 4A1 [Source:HGNC Symbol;Acc:HGNC:9634]
78986	DUSP26	dual specificity phosphatase 26 [Source:HGNC Symbol;Acc:HGNC:28161]
79442	LRRC2	leucine rich repeat containing 2 [Source:HGNC Symbol;Acc:HGNC:14676]
79628	SH3TC2	SH3 domain and tetratricopeptide repeats 2 [Source:HGNC Symbol;Acc:HGNC:29427]
79645	EFCAB1	EF-hand calcium binding domain 1 [Source:HGNC Symbol;Acc:HGNC:25678]
79884	MAP9	microtubule associated protein 9 [Source:HGNC Symbol;Acc:HGNC:26118]
79932	KIAA0319L	KIAA0319 like [Source:HGNC Symbol;Acc:HGNC:30071]
79954	NOL10	nucleolar protein 10 [Source:HGNC Symbol;Acc:HGNC:25862]
80034	CSRNP3	cysteine and serine rich nuclear protein 3 [Source:HGNC Symbol;Acc:HGNC:30729]
80774	LIMD2	LIM domain containing 2 [Source:HGNC Symbol;Acc:HGNC:28142]
8082	SSPN	sarcospan [Source:HGNC Symbol;Acc:HGNC:11322]
81606	LBH	LBH regulator of WNT signaling pathway [Source:HGNC Symbol;Acc:HGNC:29532]
83544	DNAL1	dynein axonemal light chain 1 [Source:HGNC Symbol;Acc:HGNC:23247]
84083	ZRANB3	zinc finger RANBP2-type containing 3 [Source:HGNC Symbol;Acc:HGNC:25249]
84267	C9orf64	chromosome 9 open reading frame 64 [Source:HGNC Symbol;Acc:HGNC:28144]
84530	SRRM4	serine/arginine repetitive matrix 4 [Source:HGNC Symbol;Acc:HGNC:29389]
84630	TTBK1	tau tubulin kinase 1 [Source:HGNC Symbol;Acc:HGNC:19140]
84814	PLPP7	phospholipid phosphatase 7 (inactive) [Source:HGNC Symbol;Acc:HGNC:28174]
8522	AC005747.1	growth arrest specific 7 [Source:NCBI gene;Acc:8522]
8537	BCAS1	breast carcinoma amplified sequence 1 [Source:HGNC Symbol;Acc:HGNC:974]
85865	GTPBP10	GTP binding protein 10 [Source:HGNC Symbol;Acc:HGNC:25106]
8618	CADPS	calcium dependent secretion activator [Source:HGNC Symbol;Acc:HGNC:1426]
90141	EFCAB11	EF-hand calcium binding domain 11 [Source:HGNC Symbol;Acc:HGNC:20357]
90407	TMEM41A	transmembrane protein 41A [Source:HGNC Symbol;Acc:HGNC:30544]
90529	STPG1	sperm tail PG-rich repeat containing 1 [Source:HGNC Symbol;Acc:HGNC:28070]
91137	SLC25A46	solute carrier family 25 member 46 [Source:HGNC Symbol;Acc:HGNC:25198]
91419	ATP23	ATP23 metallopeptidase and ATP synthase assembly factor homolog [Source:HGNC Symbol;Acc:HGNC:29452]
9223	MAGI1	membrane associated guanylate kinase, WW and PDZ domain containing 1 [Source:HGNC Symbol;Acc:HGNC:946]
9465	AKAP7	A-kinase anchoring protein 7 [Source:HGNC Symbol;Acc:HGNC:377]
9480	ONECUT2	one cut homeobox 2 [Source:HGNC Symbol;Acc:HGNC:8139]
9659	PDE4DIP	phosphodiesterase 4D interacting protein [Source:HGNC Symbol;Acc:HGNC:15580]
9772	TMEM94	transmembrane protein 94 [Source:HGNC Symbol;Acc:HGNC:28983]
9881	TRANK1	tetratricopeptide repeat and ankyrin repeat containing 1 [Source:HGNC Symbol;Acc:HGNC:29011]

## Sheet: miR-433_unedited_GO
Overlap Results
Collection(s):	BP
# overlaps shown:	10
# genesets in collections:	7530
# genes in comparison (n):	401
# genes in universe (N):	38404
Gene Set Name	# Genes in Gene Set (K)	Description	# Genes in Overlap (k)	k/K	p-value	FDR q-value
GO_PROTEIN_PHOSPHORYLATION	1994	The process of introducing a phosphate group on to a protein. [GOC:hb]	69	0.0346	1.65e-18	1.24e-14
GO_POSITIVE_REGULATION_OF_SIGNALING	1869	Any process that activates, maintains or increases the frequency, rate or extent of a signaling process. [GOC:mtg_signal]	63	0.0337	2.2e-16	8.28e-13
GO_REGULATION_OF_PHOSPHORUS_METABOLIC_PROCESS	1823	Any process that modulates the frequency, rate or extent of the chemical reactions and pathways involving phosphorus or compounds containing phosphorus. [GOC:ai]	58	0.0318	4.71e-14	9.6e-11
GO_CELL_CELL_SIGNALING	1665	Any process that mediates the transfer of information from one cell to another. This process includes signal transduction in the receiving cell and, where applicable, release of a ligand and any processes that actively facilitate its transport and presentation to the receiving cell. Examples include signaling via soluble ligands, via cell adhesion molecules and via gap junctions. [GOC:dos, GOC:ma…	55	0.033	5.1e-14	9.6e-11
GO_REGULATION_OF_CELL_DIFFERENTIATION	1881	Any process that modulates the frequency, rate or extent of cell differentiation, the process in which relatively unspecialized cells acquire specialized structural and functional features. [GOC:go_curators]	57	0.0303	5.89e-13	8.88e-10
GO_NEURON_DEVELOPMENT	1114	The process whose specific outcome is the progression of a neuron over time, from initial commitment of the cell to a specific fate, to the fully functional differentiated cell. [GOC:dph]	42	0.0377	9.83e-13	1.06e-09
GO_REGULATION_OF_ANATOMICAL_STRUCTURE_MORPHOGENESIS	1163	Any process that modulates the frequency, rate or extent of anatomical structure morphogenesis. [GOC:mah]	43	0.037	9.85e-13	1.06e-09
GO_REGULATION_OF_PROTEIN_MODIFICATION_PROCESS	1880	Any process that modulates the frequency, rate or extent of the covalent alteration of one or more amino acid residues within a protein. [GOC:mah, GOC:tb]	56	0.0298	1.91e-12	1.8e-09
GO_NEURON_DIFFERENTIATION	1365	The process in which a relatively unspecialized cell acquires specialized features of a neuron. [GOC:mah]	46	0.0337	3.69e-12	3.09e-09
GO_CELL_PROJECTION_ORGANIZATION	1545	A process that is carried out at the cellular level which results in the assembly, arrangement of constituent parts, or disassembly of a prolongation or process extending from a cell, e.g. a flagellum or axon. [GOC:jl, GOC:mah, http://www.cogsci.princeton.edu/~wn/]	49	0.0317	6.02e-12	4.53e-09
Gene/Gene Set Overlap Matrix
Entrez Gene Id	Gene Symbol	Gene Description	GO_PROTEIN_PHOSPHORYLATION	GO_POSITIVE_REGULATION_OF_SIGNALING	GO_REGULATION_OF_PHOSPHORUS_METABOLIC_PROCESS	GO_CELL_CELL_SIGNALING	GO_REGULATION_OF_CELL_DIFFERENTIATION	GO_NEURON_DEVELOPMENT	GO_REGULATION_OF_ANATOMICAL_STRUCTURE_MORPHOGENESIS	GO_REGULATION_OF_PROTEIN_MODIFICATION_PROCESS	GO_NEURON_DIFFERENTIATION	GO_CELL_PROJECTION_ORGANIZATION
4919	ROR1	receptor tyrosine kinase like orphan receptor 1 [Source:HGNC Symbol;Acc:HGNC:10256]	GO_PROTEIN_PHOSPHORYLATION	GO_POSITIVE_REGULATION_OF_SIGNALING	GO_REGULATION_OF_PHOSPHORUS_METABOLIC_PROCESS	GO_CELL_CELL_SIGNALING	GO_REGULATION_OF_CELL_DIFFERENTIATION	GO_NEURON_DEVELOPMENT	GO_REGULATION_OF_ANATOMICAL_STRUCTURE_MORPHOGENESIS	GO_REGULATION_OF_PROTEIN_MODIFICATION_PROCESS	GO_NEURON_DIFFERENTIATION	GO_CELL_PROJECTION_ORGANIZATION
4915	NTRK2	neurotrophic receptor tyrosine kinase 2 [Source:HGNC Symbol;Acc:HGNC:8032]	GO_PROTEIN_PHOSPHORYLATION	GO_POSITIVE_REGULATION_OF_SIGNALING	GO_REGULATION_OF_PHOSPHORUS_METABOLIC_PROCESS	GO_CELL_CELL_SIGNALING	GO_REGULATION_OF_CELL_DIFFERENTIATION	GO_NEURON_DEVELOPMENT	GO_REGULATION_OF_ANATOMICAL_STRUCTURE_MORPHOGENESIS	GO_REGULATION_OF_PROTEIN_MODIFICATION_PROCESS	GO_NEURON_DIFFERENTIATION	GO_CELL_PROJECTION_ORGANIZATION
627	BDNF	brain derived neurotrophic factor [Source:HGNC Symbol;Acc:HGNC:1033]	GO_PROTEIN_PHOSPHORYLATION	GO_POSITIVE_REGULATION_OF_SIGNALING	GO_REGULATION_OF_PHOSPHORUS_METABOLIC_PROCESS	GO_CELL_CELL_SIGNALING	GO_REGULATION_OF_CELL_DIFFERENTIATION	GO_NEURON_DEVELOPMENT	GO_REGULATION_OF_ANATOMICAL_STRUCTURE_MORPHOGENESIS	GO_REGULATION_OF_PROTEIN_MODIFICATION_PROCESS	GO_NEURON_DIFFERENTIATION	GO_CELL_PROJECTION_ORGANIZATION
5728	PTEN	phosphatase and tensin homolog [Source:HGNC Symbol;Acc:HGNC:9588]	GO_PROTEIN_PHOSPHORYLATION	GO_POSITIVE_REGULATION_OF_SIGNALING	GO_REGULATION_OF_PHOSPHORUS_METABOLIC_PROCESS	GO_CELL_CELL_SIGNALING	GO_REGULATION_OF_CELL_DIFFERENTIATION	GO_NEURON_DEVELOPMENT	GO_REGULATION_OF_ANATOMICAL_STRUCTURE_MORPHOGENESIS	GO_REGULATION_OF_PROTEIN_MODIFICATION_PROCESS	GO_NEURON_DIFFERENTIATION	GO_CELL_PROJECTION_ORGANIZATION
2263	FGFR2	fibroblast growth factor receptor 2 [Source:HGNC Symbol;Acc:HGNC:3689]	GO_PROTEIN_PHOSPHORYLATION	GO_POSITIVE_REGULATION_OF_SIGNALING	GO_REGULATION_OF_PHOSPHORUS_METABOLIC_PROCESS	GO_CELL_CELL_SIGNALING	GO_REGULATION_OF_CELL_DIFFERENTIATION	GO_NEURON_DEVELOPMENT	GO_REGULATION_OF_ANATOMICAL_STRUCTURE_MORPHOGENESIS	GO_REGULATION_OF_PROTEIN_MODIFICATION_PROCESS	GO_NEURON_DIFFERENTIATION	GO_CELL_PROJECTION_ORGANIZATION
5578	PRKCA	protein kinase C alpha [Source:HGNC Symbol;Acc:HGNC:9393]	GO_PROTEIN_PHOSPHORYLATION	GO_POSITIVE_REGULATION_OF_SIGNALING	GO_REGULATION_OF_PHOSPHORUS_METABOLIC_PROCESS	GO_CELL_CELL_SIGNALING	GO_REGULATION_OF_CELL_DIFFERENTIATION	GO_NEURON_DEVELOPMENT	GO_REGULATION_OF_ANATOMICAL_STRUCTURE_MORPHOGENESIS	GO_REGULATION_OF_PROTEIN_MODIFICATION_PROCESS	GO_NEURON_DIFFERENTIATION	GO_CELL_PROJECTION_ORGANIZATION
6789	STK4	serine/threonine kinase 4 [Source:HGNC Symbol;Acc:HGNC:11408]	GO_PROTEIN_PHOSPHORYLATION	GO_POSITIVE_REGULATION_OF_SIGNALING	GO_REGULATION_OF_PHOSPHORUS_METABOLIC_PROCESS	GO_CELL_CELL_SIGNALING	GO_REGULATION_OF_CELL_DIFFERENTIATION	GO_NEURON_DEVELOPMENT		GO_REGULATION_OF_PROTEIN_MODIFICATION_PROCESS	GO_NEURON_DIFFERENTIATION	GO_CELL_PROJECTION_ORGANIZATION
26585	GREM1	gremlin 1, DAN family BMP antagonist [Source:HGNC Symbol;Acc:HGNC:2001]	GO_PROTEIN_PHOSPHORYLATION	GO_POSITIVE_REGULATION_OF_SIGNALING	GO_REGULATION_OF_PHOSPHORUS_METABOLIC_PROCESS	GO_CELL_CELL_SIGNALING	GO_REGULATION_OF_CELL_DIFFERENTIATION		GO_REGULATION_OF_ANATOMICAL_STRUCTURE_MORPHOGENESIS	GO_REGULATION_OF_PROTEIN_MODIFICATION_PROCESS
1908	EDN3	endothelin 3 [Source:HGNC Symbol;Acc:HGNC:3178]	GO_PROTEIN_PHOSPHORYLATION	GO_POSITIVE_REGULATION_OF_SIGNALING	GO_REGULATION_OF_PHOSPHORUS_METABOLIC_PROCESS	GO_CELL_CELL_SIGNALING	GO_REGULATION_OF_CELL_DIFFERENTIATION			GO_REGULATION_OF_PROTEIN_MODIFICATION_PROCESS	GO_NEURON_DIFFERENTIATION
1139	CHRNA7	cholinergic receptor nicotinic alpha 7 subunit [Source:HGNC Symbol;Acc:HGNC:1960]	GO_PROTEIN_PHOSPHORYLATION	GO_POSITIVE_REGULATION_OF_SIGNALING	GO_REGULATION_OF_PHOSPHORUS_METABOLIC_PROCESS	GO_CELL_CELL_SIGNALING		GO_NEURON_DEVELOPMENT	GO_REGULATION_OF_ANATOMICAL_STRUCTURE_MORPHOGENESIS	GO_REGULATION_OF_PROTEIN_MODIFICATION_PROCESS	GO_NEURON_DIFFERENTIATION	GO_CELL_PROJECTION_ORGANIZATION
107	ADCY1	adenylate cyclase 1 [Source:HGNC Symbol;Acc:HGNC:232]	GO_PROTEIN_PHOSPHORYLATION	GO_POSITIVE_REGULATION_OF_SIGNALING	GO_REGULATION_OF_PHOSPHORUS_METABOLIC_PROCESS	GO_CELL_CELL_SIGNALING		GO_NEURON_DEVELOPMENT		GO_REGULATION_OF_PROTEIN_MODIFICATION_PROCESS	GO_NEURON_DIFFERENTIATION	GO_CELL_PROJECTION_ORGANIZATION
5621	PRNP	prion protein [Source:HGNC Symbol;Acc:HGNC:9449]	GO_PROTEIN_PHOSPHORYLATION	GO_POSITIVE_REGULATION_OF_SIGNALING	GO_REGULATION_OF_PHOSPHORUS_METABOLIC_PROCESS	GO_CELL_CELL_SIGNALING				GO_REGULATION_OF_PROTEIN_MODIFICATION_PROCESS		GO_CELL_PROJECTION_ORGANIZATION
8792	TNFRSF11A	TNF receptor superfamily member 11a [Source:HGNC Symbol;Acc:HGNC:11908]	GO_PROTEIN_PHOSPHORYLATION	GO_POSITIVE_REGULATION_OF_SIGNALING	GO_REGULATION_OF_PHOSPHORUS_METABOLIC_PROCESS	GO_CELL_CELL_SIGNALING				GO_REGULATION_OF_PROTEIN_MODIFICATION_PROCESS
596	BCL2	BCL2 apoptosis regulator [Source:HGNC Symbol;Acc:HGNC:990]	GO_PROTEIN_PHOSPHORYLATION	GO_POSITIVE_REGULATION_OF_SIGNALING	GO_REGULATION_OF_PHOSPHORUS_METABOLIC_PROCESS		GO_REGULATION_OF_CELL_DIFFERENTIATION	GO_NEURON_DEVELOPMENT	GO_REGULATION_OF_ANATOMICAL_STRUCTURE_MORPHOGENESIS	GO_REGULATION_OF_PROTEIN_MODIFICATION_PROCESS	GO_NEURON_DIFFERENTIATION	GO_CELL_PROJECTION_ORGANIZATION
659	BMPR2	bone morphogenetic protein receptor type 2 [Source:HGNC Symbol;Acc:HGNC:1078]	GO_PROTEIN_PHOSPHORYLATION	GO_POSITIVE_REGULATION_OF_SIGNALING	GO_REGULATION_OF_PHOSPHORUS_METABOLIC_PROCESS		GO_REGULATION_OF_CELL_DIFFERENTIATION	GO_NEURON_DEVELOPMENT	GO_REGULATION_OF_ANATOMICAL_STRUCTURE_MORPHOGENESIS	GO_REGULATION_OF_PROTEIN_MODIFICATION_PROCESS	GO_NEURON_DIFFERENTIATION	GO_CELL_PROJECTION_ORGANIZATION
5979	RET	ret proto-oncogene [Source:HGNC Symbol;Acc:HGNC:9967]	GO_PROTEIN_PHOSPHORYLATION	GO_POSITIVE_REGULATION_OF_SIGNALING	GO_REGULATION_OF_PHOSPHORUS_METABOLIC_PROCESS		GO_REGULATION_OF_CELL_DIFFERENTIATION	GO_NEURON_DEVELOPMENT	GO_REGULATION_OF_ANATOMICAL_STRUCTURE_MORPHOGENESIS	GO_REGULATION_OF_PROTEIN_MODIFICATION_PROCESS	GO_NEURON_DIFFERENTIATION	GO_CELL_PROJECTION_ORGANIZATION
1398	CRK	CRK proto-oncogene, adaptor protein [Source:HGNC Symbol;Acc:HGNC:2362]	GO_PROTEIN_PHOSPHORYLATION	GO_POSITIVE_REGULATION_OF_SIGNALING	GO_REGULATION_OF_PHOSPHORUS_METABOLIC_PROCESS		GO_REGULATION_OF_CELL_DIFFERENTIATION	GO_NEURON_DEVELOPMENT	GO_REGULATION_OF_ANATOMICAL_STRUCTURE_MORPHOGENESIS	GO_REGULATION_OF_PROTEIN_MODIFICATION_PROCESS	GO_NEURON_DIFFERENTIATION	GO_CELL_PROJECTION_ORGANIZATION
8837	CFLAR	CASP8 and FADD like apoptosis regulator [Source:HGNC Symbol;Acc:HGNC:1876]	GO_PROTEIN_PHOSPHORYLATION	GO_POSITIVE_REGULATION_OF_SIGNALING	GO_REGULATION_OF_PHOSPHORUS_METABOLIC_PROCESS		GO_REGULATION_OF_CELL_DIFFERENTIATION	GO_NEURON_DEVELOPMENT	GO_REGULATION_OF_ANATOMICAL_STRUCTURE_MORPHOGENESIS	GO_REGULATION_OF_PROTEIN_MODIFICATION_PROCESS	GO_NEURON_DIFFERENTIATION	GO_CELL_PROJECTION_ORGANIZATION
1270	CNTF	ciliary neurotrophic factor [Source:HGNC Symbol;Acc:HGNC:2169]	GO_PROTEIN_PHOSPHORYLATION	GO_POSITIVE_REGULATION_OF_SIGNALING	GO_REGULATION_OF_PHOSPHORUS_METABOLIC_PROCESS		GO_REGULATION_OF_CELL_DIFFERENTIATION	GO_NEURON_DEVELOPMENT	GO_REGULATION_OF_ANATOMICAL_STRUCTURE_MORPHOGENESIS	GO_REGULATION_OF_PROTEIN_MODIFICATION_PROCESS	GO_NEURON_DIFFERENTIATION	GO_CELL_PROJECTION_ORGANIZATION
8826	IQGAP1	IQ motif containing GTPase activating protein 1 [Source:HGNC Symbol;Acc:HGNC:6110]	GO_PROTEIN_PHOSPHORYLATION	GO_POSITIVE_REGULATION_OF_SIGNALING	GO_REGULATION_OF_PHOSPHORUS_METABOLIC_PROCESS		GO_REGULATION_OF_CELL_DIFFERENTIATION	GO_NEURON_DEVELOPMENT		GO_REGULATION_OF_PROTEIN_MODIFICATION_PROCESS	GO_NEURON_DIFFERENTIATION	GO_CELL_PROJECTION_ORGANIZATION
10013	HDAC6	histone deacetylase 6 [Source:HGNC Symbol;Acc:HGNC:14064]	GO_PROTEIN_PHOSPHORYLATION	GO_POSITIVE_REGULATION_OF_SIGNALING	GO_REGULATION_OF_PHOSPHORUS_METABOLIC_PROCESS		GO_REGULATION_OF_CELL_DIFFERENTIATION	GO_NEURON_DEVELOPMENT		GO_REGULATION_OF_PROTEIN_MODIFICATION_PROCESS	GO_NEURON_DIFFERENTIATION	GO_CELL_PROJECTION_ORGANIZATION
5295	PIK3R1	phosphoinositide-3-kinase regulatory subunit 1 [Source:HGNC Symbol;Acc:HGNC:8979]	GO_PROTEIN_PHOSPHORYLATION	GO_POSITIVE_REGULATION_OF_SIGNALING	GO_REGULATION_OF_PHOSPHORUS_METABOLIC_PROCESS		GO_REGULATION_OF_CELL_DIFFERENTIATION	GO_NEURON_DEVELOPMENT			GO_NEURON_DIFFERENTIATION	GO_CELL_PROJECTION_ORGANIZATION
2013	EMP2	epithelial membrane protein 2 [Source:HGNC Symbol;Acc:HGNC:3334]	GO_PROTEIN_PHOSPHORYLATION	GO_POSITIVE_REGULATION_OF_SIGNALING	GO_REGULATION_OF_PHOSPHORUS_METABOLIC_PROCESS		GO_REGULATION_OF_CELL_DIFFERENTIATION		GO_REGULATION_OF_ANATOMICAL_STRUCTURE_MORPHOGENESIS	GO_REGULATION_OF_PROTEIN_MODIFICATION_PROCESS		GO_CELL_PROJECTION_ORGANIZATION
92	ACVR2A	activin A receptor type 2A [Source:HGNC Symbol;Acc:HGNC:173]	GO_PROTEIN_PHOSPHORYLATION	GO_POSITIVE_REGULATION_OF_SIGNALING	GO_REGULATION_OF_PHOSPHORUS_METABOLIC_PROCESS		GO_REGULATION_OF_CELL_DIFFERENTIATION			GO_REGULATION_OF_PROTEIN_MODIFICATION_PROCESS
84432	PROK1	prokineticin 1 [Source:HGNC Symbol;Acc:HGNC:18454]	GO_PROTEIN_PHOSPHORYLATION	GO_POSITIVE_REGULATION_OF_SIGNALING	GO_REGULATION_OF_PHOSPHORUS_METABOLIC_PROCESS				GO_REGULATION_OF_ANATOMICAL_STRUCTURE_MORPHOGENESIS	GO_REGULATION_OF_PROTEIN_MODIFICATION_PROCESS
161742	SPRED1	sprouty related EVH1 domain containing 1 [Source:HGNC Symbol;Acc:HGNC:20249]	GO_PROTEIN_PHOSPHORYLATION	GO_POSITIVE_REGULATION_OF_SIGNALING	GO_REGULATION_OF_PHOSPHORUS_METABOLIC_PROCESS				GO_REGULATION_OF_ANATOMICAL_STRUCTURE_MORPHOGENESIS	GO_REGULATION_OF_PROTEIN_MODIFICATION_PROCESS
84962	AJUBA	ajuba LIM protein [Source:HGNC Symbol;Acc:HGNC:20250]	GO_PROTEIN_PHOSPHORYLATION	GO_POSITIVE_REGULATION_OF_SIGNALING	GO_REGULATION_OF_PHOSPHORUS_METABOLIC_PROCESS					GO_REGULATION_OF_PROTEIN_MODIFICATION_PROCESS		GO_CELL_PROJECTION_ORGANIZATION
10268	RAMP3	receptor activity modifying protein 3 [Source:HGNC Symbol;Acc:HGNC:9845]	GO_PROTEIN_PHOSPHORYLATION	GO_POSITIVE_REGULATION_OF_SIGNALING	GO_REGULATION_OF_PHOSPHORUS_METABOLIC_PROCESS					GO_REGULATION_OF_PROTEIN_MODIFICATION_PROCESS
51495	HACD3	3-hydroxyacyl-CoA dehydratase 3 [Source:HGNC Symbol;Acc:HGNC:24175]	GO_PROTEIN_PHOSPHORYLATION	GO_POSITIVE_REGULATION_OF_SIGNALING	GO_REGULATION_OF_PHOSPHORUS_METABOLIC_PROCESS					GO_REGULATION_OF_PROTEIN_MODIFICATION_PROCESS
4293	MAP3K9	mitogen-activated protein kinase kinase kinase 9 [Source:HGNC Symbol;Acc:HGNC:6861]	GO_PROTEIN_PHOSPHORYLATION	GO_POSITIVE_REGULATION_OF_SIGNALING	GO_REGULATION_OF_PHOSPHORUS_METABOLIC_PROCESS					GO_REGULATION_OF_PROTEIN_MODIFICATION_PROCESS
6504	SLAMF1	signaling lymphocytic activation molecule family member 1 [Source:HGNC Symbol;Acc:HGNC:10903]	GO_PROTEIN_PHOSPHORYLATION	GO_POSITIVE_REGULATION_OF_SIGNALING	GO_REGULATION_OF_PHOSPHORUS_METABOLIC_PROCESS					GO_REGULATION_OF_PROTEIN_MODIFICATION_PROCESS
64802	NMNAT1	nicotinamide nucleotide adenylyltransferase 1 [Source:HGNC Symbol;Acc:HGNC:17877]	GO_PROTEIN_PHOSPHORYLATION	GO_POSITIVE_REGULATION_OF_SIGNALING	GO_REGULATION_OF_PHOSPHORUS_METABOLIC_PROCESS					GO_REGULATION_OF_PROTEIN_MODIFICATION_PROCESS
1030	CDKN2B	cyclin dependent kinase inhibitor 2B [Source:HGNC Symbol;Acc:HGNC:1788]	GO_PROTEIN_PHOSPHORYLATION	GO_POSITIVE_REGULATION_OF_SIGNALING	GO_REGULATION_OF_PHOSPHORUS_METABOLIC_PROCESS					GO_REGULATION_OF_PROTEIN_MODIFICATION_PROCESS
10019	SH2B3	SH2B adaptor protein 3 [Source:HGNC Symbol;Acc:HGNC:29605]	GO_PROTEIN_PHOSPHORYLATION	GO_POSITIVE_REGULATION_OF_SIGNALING	GO_REGULATION_OF_PHOSPHORUS_METABOLIC_PROCESS					GO_REGULATION_OF_PROTEIN_MODIFICATION_PROCESS
1385	CREB1	cAMP responsive element binding protein 1 [Source:HGNC Symbol;Acc:HGNC:2345]	GO_PROTEIN_PHOSPHORYLATION	GO_POSITIVE_REGULATION_OF_SIGNALING		GO_CELL_CELL_SIGNALING	GO_REGULATION_OF_CELL_DIFFERENTIATION	GO_NEURON_DEVELOPMENT			GO_NEURON_DIFFERENTIATION	GO_CELL_PROJECTION_ORGANIZATION
5579	PRKCB	protein kinase C beta [Source:HGNC Symbol;Acc:HGNC:9395]	GO_PROTEIN_PHOSPHORYLATION	GO_POSITIVE_REGULATION_OF_SIGNALING		GO_CELL_CELL_SIGNALING	GO_REGULATION_OF_CELL_DIFFERENTIATION		GO_REGULATION_OF_ANATOMICAL_STRUCTURE_MORPHOGENESIS
122706	PSMB11	proteasome subunit beta 11 [Source:HGNC Symbol;Acc:HGNC:31963]	GO_PROTEIN_PHOSPHORYLATION	GO_POSITIVE_REGULATION_OF_SIGNALING		GO_CELL_CELL_SIGNALING	GO_REGULATION_OF_CELL_DIFFERENTIATION		GO_REGULATION_OF_ANATOMICAL_STRUCTURE_MORPHOGENESIS
4087	SMAD2	SMAD family member 2 [Source:HGNC Symbol;Acc:HGNC:6768]	GO_PROTEIN_PHOSPHORYLATION	GO_POSITIVE_REGULATION_OF_SIGNALING		GO_CELL_CELL_SIGNALING	GO_REGULATION_OF_CELL_DIFFERENTIATION
6503	SLA	Src like adaptor [Source:HGNC Symbol;Acc:HGNC:10902]	GO_PROTEIN_PHOSPHORYLATION	GO_POSITIVE_REGULATION_OF_SIGNALING
22848	AAK1	AP2 associated kinase 1 [Source:HGNC Symbol;Acc:HGNC:19679]	GO_PROTEIN_PHOSPHORYLATION	GO_POSITIVE_REGULATION_OF_SIGNALING
84630	TTBK1	tau tubulin kinase 1 [Source:HGNC Symbol;Acc:HGNC:19140]	GO_PROTEIN_PHOSPHORYLATION		GO_REGULATION_OF_PHOSPHORUS_METABOLIC_PROCESS		GO_REGULATION_OF_CELL_DIFFERENTIATION			GO_REGULATION_OF_PROTEIN_MODIFICATION_PROCESS
81606	LBH	LBH regulator of WNT signaling pathway [Source:HGNC Symbol;Acc:HGNC:29532]	GO_PROTEIN_PHOSPHORYLATION		GO_REGULATION_OF_PHOSPHORUS_METABOLIC_PROCESS		GO_REGULATION_OF_CELL_DIFFERENTIATION			GO_REGULATION_OF_PROTEIN_MODIFICATION_PROCESS
10298	PAK4	p21 (RAC1) activated kinase 4 [Source:HGNC Symbol;Acc:HGNC:16059]	GO_PROTEIN_PHOSPHORYLATION		GO_REGULATION_OF_PHOSPHORUS_METABOLIC_PROCESS			GO_NEURON_DEVELOPMENT	GO_REGULATION_OF_ANATOMICAL_STRUCTURE_MORPHOGENESIS	GO_REGULATION_OF_PROTEIN_MODIFICATION_PROCESS	GO_NEURON_DIFFERENTIATION	GO_CELL_PROJECTION_ORGANIZATION
56288	PARD3	par-3 family cell polarity regulator [Source:HGNC Symbol;Acc:HGNC:16051]	GO_PROTEIN_PHOSPHORYLATION		GO_REGULATION_OF_PHOSPHORUS_METABOLIC_PROCESS			GO_NEURON_DEVELOPMENT		GO_REGULATION_OF_PROTEIN_MODIFICATION_PROCESS	GO_NEURON_DIFFERENTIATION	GO_CELL_PROJECTION_ORGANIZATION
11213	IRAK3	interleukin 1 receptor associated kinase 3 [Source:HGNC Symbol;Acc:HGNC:17020]	GO_PROTEIN_PHOSPHORYLATION		GO_REGULATION_OF_PHOSPHORUS_METABOLIC_PROCESS					GO_REGULATION_OF_PROTEIN_MODIFICATION_PROCESS
25999	CLIP3	CAP-Gly domain containing linker protein 3 [Source:HGNC Symbol;Acc:HGNC:24314]	GO_PROTEIN_PHOSPHORYLATION		GO_REGULATION_OF_PHOSPHORUS_METABOLIC_PROCESS					GO_REGULATION_OF_PROTEIN_MODIFICATION_PROCESS
78986	DUSP26	dual specificity phosphatase 26 [Source:HGNC Symbol;Acc:HGNC:28161]	GO_PROTEIN_PHOSPHORYLATION		GO_REGULATION_OF_PHOSPHORUS_METABOLIC_PROCESS					GO_REGULATION_OF_PROTEIN_MODIFICATION_PROCESS
143384	CACUL1	CDK2 associated cullin domain 1 [Source:HGNC Symbol;Acc:HGNC:23727]	GO_PROTEIN_PHOSPHORYLATION		GO_REGULATION_OF_PHOSPHORUS_METABOLIC_PROCESS					GO_REGULATION_OF_PROTEIN_MODIFICATION_PROCESS
894	CCND2	cyclin D2 [Source:HGNC Symbol;Acc:HGNC:1583]	GO_PROTEIN_PHOSPHORYLATION		GO_REGULATION_OF_PHOSPHORUS_METABOLIC_PROCESS					GO_REGULATION_OF_PROTEIN_MODIFICATION_PROCESS
5144	PDE4D	phosphodiesterase 4D [Source:HGNC Symbol;Acc:HGNC:8783]	GO_PROTEIN_PHOSPHORYLATION		GO_REGULATION_OF_PHOSPHORUS_METABOLIC_PROCESS					GO_REGULATION_OF_PROTEIN_MODIFICATION_PROCESS
1846	DUSP4	dual specificity phosphatase 4 [Source:HGNC Symbol;Acc:HGNC:3070]	GO_PROTEIN_PHOSPHORYLATION		GO_REGULATION_OF_PHOSPHORUS_METABOLIC_PROCESS					GO_REGULATION_OF_PROTEIN_MODIFICATION_PROCESS
150290	DUSP18	dual specificity phosphatase 18 [Source:HGNC Symbol;Acc:HGNC:18484]	GO_PROTEIN_PHOSPHORYLATION		GO_REGULATION_OF_PHOSPHORUS_METABOLIC_PROCESS					GO_REGULATION_OF_PROTEIN_MODIFICATION_PROCESS
5527	PPP2R5C	protein phosphatase 2 regulatory subunit B'gamma [Source:HGNC Symbol;Acc:HGNC:9311]	GO_PROTEIN_PHOSPHORYLATION		GO_REGULATION_OF_PHOSPHORUS_METABOLIC_PROCESS					GO_REGULATION_OF_PROTEIN_MODIFICATION_PROCESS
260425	MAGI3	membrane associated guanylate kinase, WW and PDZ domain containing 3 [Source:HGNC Symbol;Acc:HGNC:29647]	GO_PROTEIN_PHOSPHORYLATION		GO_REGULATION_OF_PHOSPHORUS_METABOLIC_PROCESS					GO_REGULATION_OF_PROTEIN_MODIFICATION_PROCESS
1234	CCR5	C-C motif chemokine receptor 5 (gene/pseudogene) [Source:HGNC Symbol;Acc:HGNC:1606]	GO_PROTEIN_PHOSPHORYLATION			GO_CELL_CELL_SIGNALING
6500	SKP1	S-phase kinase associated protein 1 [Source:HGNC Symbol;Acc:HGNC:10899]	GO_PROTEIN_PHOSPHORYLATION			GO_CELL_CELL_SIGNALING
27	ABL2	ABL proto-oncogene 2, non-receptor tyrosine kinase [Source:HGNC Symbol;Acc:HGNC:77]	GO_PROTEIN_PHOSPHORYLATION				GO_REGULATION_OF_CELL_DIFFERENTIATION	GO_NEURON_DEVELOPMENT			GO_NEURON_DIFFERENTIATION	GO_CELL_PROJECTION_ORGANIZATION
4090	SMAD5	SMAD family member 5 [Source:HGNC Symbol;Acc:HGNC:6771]	GO_PROTEIN_PHOSPHORYLATION				GO_REGULATION_OF_CELL_DIFFERENTIATION
6197	RPS6KA3	ribosomal protein S6 kinase A3 [Source:HGNC Symbol;Acc:HGNC:10432]	GO_PROTEIN_PHOSPHORYLATION				GO_REGULATION_OF_CELL_DIFFERENTIATION
127933	UHMK1	U2AF homology motif kinase 1 [Source:HGNC Symbol;Acc:HGNC:19683]	GO_PROTEIN_PHOSPHORYLATION					GO_NEURON_DEVELOPMENT			GO_NEURON_DIFFERENTIATION	GO_CELL_PROJECTION_ORGANIZATION
404672	GTF2H5	general transcription factor IIH subunit 5 [Source:HGNC Symbol;Acc:HGNC:21157]	GO_PROTEIN_PHOSPHORYLATION
22868	FASTKD2	FAST kinase domains 2 [Source:HGNC Symbol;Acc:HGNC:29160]	GO_PROTEIN_PHOSPHORYLATION
9958	USP15	ubiquitin specific peptidase 15 [Source:HGNC Symbol;Acc:HGNC:12613]	GO_PROTEIN_PHOSPHORYLATION
3568	IL5RA	interleukin 5 receptor subunit alpha [Source:HGNC Symbol;Acc:HGNC:6017]	GO_PROTEIN_PHOSPHORYLATION
23049	SMG1	SMG1 nonsense mediated mRNA decay associated PI3K related kinase [Source:HGNC Symbol;Acc:HGNC:30045]	GO_PROTEIN_PHOSPHORYLATION
91754	NEK9	NIMA related kinase 9 [Source:HGNC Symbol;Acc:HGNC:18591]	GO_PROTEIN_PHOSPHORYLATION
5261	PHKG2	phosphorylase kinase catalytic subunit gamma 2 [Source:HGNC Symbol;Acc:HGNC:8931]	GO_PROTEIN_PHOSPHORYLATION
91419	ATP23	ATP23 metallopeptidase and ATP synthase assembly factor homolog [Source:HGNC Symbol;Acc:HGNC:29452]	GO_PROTEIN_PHOSPHORYLATION
149420	PDIK1L	PDLIM1 interacting kinase 1 like [Source:HGNC Symbol;Acc:HGNC:18981]	GO_PROTEIN_PHOSPHORYLATION
2625	GATA3	GATA binding protein 3 [Source:HGNC Symbol;Acc:HGNC:4172]		GO_POSITIVE_REGULATION_OF_SIGNALING		GO_CELL_CELL_SIGNALING	GO_REGULATION_OF_CELL_DIFFERENTIATION	GO_NEURON_DEVELOPMENT	GO_REGULATION_OF_ANATOMICAL_STRUCTURE_MORPHOGENESIS	GO_REGULATION_OF_PROTEIN_MODIFICATION_PROCESS	GO_NEURON_DIFFERENTIATION	GO_CELL_PROJECTION_ORGANIZATION
27185	DISC1	DISC1 scaffold protein [Source:HGNC Symbol;Acc:HGNC:2888]		GO_POSITIVE_REGULATION_OF_SIGNALING		GO_CELL_CELL_SIGNALING	GO_REGULATION_OF_CELL_DIFFERENTIATION	GO_NEURON_DEVELOPMENT	GO_REGULATION_OF_ANATOMICAL_STRUCTURE_MORPHOGENESIS		GO_NEURON_DIFFERENTIATION	GO_CELL_PROJECTION_ORGANIZATION
6900	CNTN2	contactin 2 [Source:HGNC Symbol;Acc:HGNC:2172]		GO_POSITIVE_REGULATION_OF_SIGNALING		GO_CELL_CELL_SIGNALING	GO_REGULATION_OF_CELL_DIFFERENTIATION	GO_NEURON_DEVELOPMENT	GO_REGULATION_OF_ANATOMICAL_STRUCTURE_MORPHOGENESIS		GO_NEURON_DIFFERENTIATION	GO_CELL_PROJECTION_ORGANIZATION
259266	ASPM	abnormal spindle microtubule assembly [Source:HGNC Symbol;Acc:HGNC:19048]		GO_POSITIVE_REGULATION_OF_SIGNALING		GO_CELL_CELL_SIGNALING	GO_REGULATION_OF_CELL_DIFFERENTIATION				GO_NEURON_DIFFERENTIATION
66000	TMEM108	transmembrane protein 108 [Source:HGNC Symbol;Acc:HGNC:28451]		GO_POSITIVE_REGULATION_OF_SIGNALING		GO_CELL_CELL_SIGNALING		GO_NEURON_DEVELOPMENT			GO_NEURON_DIFFERENTIATION	GO_CELL_PROJECTION_ORGANIZATION
139285	AMER1	APC membrane recruitment protein 1 [Source:HGNC Symbol;Acc:HGNC:26837]		GO_POSITIVE_REGULATION_OF_SIGNALING		GO_CELL_CELL_SIGNALING				GO_REGULATION_OF_PROTEIN_MODIFICATION_PROCESS
26045	LRRTM2	leucine rich repeat transmembrane neuronal 2 [Source:HGNC Symbol;Acc:HGNC:19409]		GO_POSITIVE_REGULATION_OF_SIGNALING		GO_CELL_CELL_SIGNALING
5494	PPM1A	protein phosphatase, Mg2+/Mn2+ dependent 1A [Source:HGNC Symbol;Acc:HGNC:9275]		GO_POSITIVE_REGULATION_OF_SIGNALING		GO_CELL_CELL_SIGNALING
152404	IGSF11	immunoglobulin superfamily member 11 [Source:HGNC Symbol;Acc:HGNC:16669]		GO_POSITIVE_REGULATION_OF_SIGNALING		GO_CELL_CELL_SIGNALING
5865	RAB3B	RAB3B, member RAS oncogene family [Source:HGNC Symbol;Acc:HGNC:9778]		GO_POSITIVE_REGULATION_OF_SIGNALING		GO_CELL_CELL_SIGNALING
8564	KMO	kynurenine 3-monooxygenase [Source:HGNC Symbol;Acc:HGNC:6381]		GO_POSITIVE_REGULATION_OF_SIGNALING		GO_CELL_CELL_SIGNALING
55031	USP47	ubiquitin specific peptidase 47 [Source:HGNC Symbol;Acc:HGNC:20076]		GO_POSITIVE_REGULATION_OF_SIGNALING		GO_CELL_CELL_SIGNALING
6717	SRI	sorcin [Source:HGNC Symbol;Acc:HGNC:11292]		GO_POSITIVE_REGULATION_OF_SIGNALING		GO_CELL_CELL_SIGNALING
8740	TNFSF14	TNF superfamily member 14 [Source:HGNC Symbol;Acc:HGNC:11930]		GO_POSITIVE_REGULATION_OF_SIGNALING			GO_REGULATION_OF_CELL_DIFFERENTIATION		GO_REGULATION_OF_ANATOMICAL_STRUCTURE_MORPHOGENESIS
140628	GATA5	GATA binding protein 5 [Source:HGNC Symbol;Acc:HGNC:15802]		GO_POSITIVE_REGULATION_OF_SIGNALING			GO_REGULATION_OF_CELL_DIFFERENTIATION		GO_REGULATION_OF_ANATOMICAL_STRUCTURE_MORPHOGENESIS
7534	YWHAZ	tyrosine 3-monooxygenase/tryptophan 5-monooxygenase activation protein zeta [Source:HGNC Symbol;Acc:HGNC:12855]		GO_POSITIVE_REGULATION_OF_SIGNALING				GO_NEURON_DEVELOPMENT			GO_NEURON_DIFFERENTIATION
147372	CCBE1	collagen and calcium binding EGF domains 1 [Source:HGNC Symbol;Acc:HGNC:29426]		GO_POSITIVE_REGULATION_OF_SIGNALING					GO_REGULATION_OF_ANATOMICAL_STRUCTURE_MORPHOGENESIS
22905	EPN2	epsin 2 [Source:HGNC Symbol;Acc:HGNC:18639]		GO_POSITIVE_REGULATION_OF_SIGNALING					GO_REGULATION_OF_ANATOMICAL_STRUCTURE_MORPHOGENESIS
55	ACPP	acid phosphatase, prostate [Source:HGNC Symbol;Acc:HGNC:125]		GO_POSITIVE_REGULATION_OF_SIGNALING
7706	TRIM25	tripartite motif containing 25 [Source:HGNC Symbol;Acc:HGNC:12932]		GO_POSITIVE_REGULATION_OF_SIGNALING
10758	TRAF3IP2	TRAF3 interacting protein 2 [Source:HGNC Symbol;Acc:HGNC:1343]		GO_POSITIVE_REGULATION_OF_SIGNALING
26065	LSM14A	LSM14A mRNA processing body assembly factor [Source:HGNC Symbol;Acc:HGNC:24489]		GO_POSITIVE_REGULATION_OF_SIGNALING
8935	SKAP2	src kinase associated phosphoprotein 2 [Source:HGNC Symbol;Acc:HGNC:15687]		GO_POSITIVE_REGULATION_OF_SIGNALING
3949	LDLR	low density lipoprotein receptor [Source:HGNC Symbol;Acc:HGNC:6547]			GO_REGULATION_OF_PHOSPHORUS_METABOLIC_PROCESS		GO_REGULATION_OF_CELL_DIFFERENTIATION
3192	HNRNPU	heterogeneous nuclear ribonucleoprotein U [Source:HGNC Symbol;Acc:HGNC:5048]			GO_REGULATION_OF_PHOSPHORUS_METABOLIC_PROCESS		GO_REGULATION_OF_CELL_DIFFERENTIATION
23075	SWAP70	switching B cell complex subunit SWAP70 [Source:HGNC Symbol;Acc:HGNC:17070]			GO_REGULATION_OF_PHOSPHORUS_METABOLIC_PROCESS					GO_REGULATION_OF_PROTEIN_MODIFICATION_PROCESS
5523	PPP2R3A	protein phosphatase 2 regulatory subunit B''alpha [Source:HGNC Symbol;Acc:HGNC:9307]			GO_REGULATION_OF_PHOSPHORUS_METABOLIC_PROCESS					GO_REGULATION_OF_PROTEIN_MODIFICATION_PROCESS
151242	PPP1R1C	protein phosphatase 1 regulatory inhibitor subunit 1C [Source:HGNC Symbol;Acc:HGNC:14940]			GO_REGULATION_OF_PHOSPHORUS_METABOLIC_PROCESS					GO_REGULATION_OF_PROTEIN_MODIFICATION_PROCESS
205	AK4	adenylate kinase 4 [Source:HGNC Symbol;Acc:HGNC:363]			GO_REGULATION_OF_PHOSPHORUS_METABOLIC_PROCESS
23381	SMG5	SMG5 nonsense mediated mRNA decay factor [Source:HGNC Symbol;Acc:HGNC:24644]			GO_REGULATION_OF_PHOSPHORUS_METABOLIC_PROCESS
57546	PDP2	pyruvate dehyrogenase phosphatase catalytic subunit 2 [Source:HGNC Symbol;Acc:HGNC:30263]			GO_REGULATION_OF_PHOSPHORUS_METABOLIC_PROCESS
80034	CSRNP3	cysteine and serine rich nuclear protein 3 [Source:HGNC Symbol;Acc:HGNC:30729]			GO_REGULATION_OF_PHOSPHORUS_METABOLIC_PROCESS
53349	ZFYVE1	zinc finger FYVE-type containing 1 [Source:HGNC Symbol;Acc:HGNC:13180]			GO_REGULATION_OF_PHOSPHORUS_METABOLIC_PROCESS
4131	MAP1B	microtubule associated protein 1B [Source:HGNC Symbol;Acc:HGNC:6836]				GO_CELL_CELL_SIGNALING	GO_REGULATION_OF_CELL_DIFFERENTIATION	GO_NEURON_DEVELOPMENT	GO_REGULATION_OF_ANATOMICAL_STRUCTURE_MORPHOGENESIS		GO_NEURON_DIFFERENTIATION	GO_CELL_PROJECTION_ORGANIZATION
5800	PTPRO	protein tyrosine phosphatase receptor type O [Source:HGNC Symbol;Acc:HGNC:9678]				GO_CELL_CELL_SIGNALING	GO_REGULATION_OF_CELL_DIFFERENTIATION	GO_NEURON_DEVELOPMENT	GO_REGULATION_OF_ANATOMICAL_STRUCTURE_MORPHOGENESIS		GO_NEURON_DIFFERENTIATION	GO_CELL_PROJECTION_ORGANIZATION
26258	BLOC1S6	biogenesis of lysosomal organelles complex 1 subunit 6 [Source:HGNC Symbol;Acc:HGNC:8549]				GO_CELL_CELL_SIGNALING	GO_REGULATION_OF_CELL_DIFFERENTIATION	GO_NEURON_DEVELOPMENT			GO_NEURON_DIFFERENTIATION	GO_CELL_PROJECTION_ORGANIZATION
27031	NPHP3	nephrocystin 3 [Source:HGNC Symbol;Acc:HGNC:7907]				GO_CELL_CELL_SIGNALING	GO_REGULATION_OF_CELL_DIFFERENTIATION		GO_REGULATION_OF_ANATOMICAL_STRUCTURE_MORPHOGENESIS			GO_CELL_PROJECTION_ORGANIZATION
3202	HOXA5	homeobox A5 [Source:HGNC Symbol;Acc:HGNC:5106]				GO_CELL_CELL_SIGNALING	GO_REGULATION_OF_CELL_DIFFERENTIATION		GO_REGULATION_OF_ANATOMICAL_STRUCTURE_MORPHOGENESIS
23112	TNRC6B	trinucleotide repeat containing adaptor 6B [Source:HGNC Symbol;Acc:HGNC:29190]				GO_CELL_CELL_SIGNALING	GO_REGULATION_OF_CELL_DIFFERENTIATION
1213	CLTC	clathrin heavy chain [Source:HGNC Symbol;Acc:HGNC:2092]				GO_CELL_CELL_SIGNALING			GO_REGULATION_OF_ANATOMICAL_STRUCTURE_MORPHOGENESIS
23168	RTF1	RTF1 homolog, Paf1/RNA polymerase II complex component [Source:HGNC Symbol;Acc:HGNC:28996]				GO_CELL_CELL_SIGNALING				GO_REGULATION_OF_PROTEIN_MODIFICATION_PROCESS
23657	SLC7A11	solute carrier family 7 member 11 [Source:HGNC Symbol;Acc:HGNC:11059]				GO_CELL_CELL_SIGNALING
55327	LIN7C	lin-7 homolog C, crumbs cell polarity complex component [Source:HGNC Symbol;Acc:HGNC:17789]				GO_CELL_CELL_SIGNALING
10052	GJC1	gap junction protein gamma 1 [Source:HGNC Symbol;Acc:HGNC:4280]				GO_CELL_CELL_SIGNALING
5251	PHEX	phosphate regulating endopeptidase homolog X-linked [Source:HGNC Symbol;Acc:HGNC:8918]				GO_CELL_CELL_SIGNALING
23095	KIF1B	kinesin family member 1B [Source:HGNC Symbol;Acc:HGNC:16636]				GO_CELL_CELL_SIGNALING
477	ATP1A2	ATPase Na+/K+ transporting subunit alpha 2 [Source:HGNC Symbol;Acc:HGNC:800]				GO_CELL_CELL_SIGNALING
9465	AKAP7	A-kinase anchoring protein 7 [Source:HGNC Symbol;Acc:HGNC:377]				GO_CELL_CELL_SIGNALING
2891	GRIA2	glutamate ionotropic receptor AMPA type subunit 2 [Source:HGNC Symbol;Acc:HGNC:4572]				GO_CELL_CELL_SIGNALING
3836	KPNA1	karyopherin subunit alpha 1 [Source:HGNC Symbol;Acc:HGNC:6394]				GO_CELL_CELL_SIGNALING
785	CACNB4	calcium voltage-gated channel auxiliary subunit beta 4 [Source:HGNC Symbol;Acc:HGNC:1404]				GO_CELL_CELL_SIGNALING
80331	DNAJC5	DnaJ heat shock protein family (Hsp40) member C5 [Source:HGNC Symbol;Acc:HGNC:16235]				GO_CELL_CELL_SIGNALING
148281	SYT6	synaptotagmin 6 [Source:HGNC Symbol;Acc:HGNC:18638]				GO_CELL_CELL_SIGNALING
8618	CADPS	calcium dependent secretion activator [Source:HGNC Symbol;Acc:HGNC:1426]				GO_CELL_CELL_SIGNALING
3762	KCNJ5	potassium inwardly rectifying channel subfamily J member 5 [Source:HGNC Symbol;Acc:HGNC:6266]				GO_CELL_CELL_SIGNALING
205147	AMER3	APC membrane recruitment protein 3 [Source:HGNC Symbol;Acc:HGNC:26771]				GO_CELL_CELL_SIGNALING
114804	RNF157	ring finger protein 157 [Source:HGNC Symbol;Acc:HGNC:29402]					GO_REGULATION_OF_CELL_DIFFERENTIATION	GO_NEURON_DEVELOPMENT	GO_REGULATION_OF_ANATOMICAL_STRUCTURE_MORPHOGENESIS		GO_NEURON_DIFFERENTIATION	GO_CELL_PROJECTION_ORGANIZATION
26052	DNM3	dynamin 3 [Source:HGNC Symbol;Acc:HGNC:29125]					GO_REGULATION_OF_CELL_DIFFERENTIATION	GO_NEURON_DEVELOPMENT	GO_REGULATION_OF_ANATOMICAL_STRUCTURE_MORPHOGENESIS		GO_NEURON_DIFFERENTIATION	GO_CELL_PROJECTION_ORGANIZATION
9723	SEMA3E	semaphorin 3E [Source:HGNC Symbol;Acc:HGNC:10727]					GO_REGULATION_OF_CELL_DIFFERENTIATION	GO_NEURON_DEVELOPMENT	GO_REGULATION_OF_ANATOMICAL_STRUCTURE_MORPHOGENESIS		GO_NEURON_DIFFERENTIATION	GO_CELL_PROJECTION_ORGANIZATION
10090	UST	uronyl 2-sulfotransferase [Source:HGNC Symbol;Acc:HGNC:17223]					GO_REGULATION_OF_CELL_DIFFERENTIATION	GO_NEURON_DEVELOPMENT	GO_REGULATION_OF_ANATOMICAL_STRUCTURE_MORPHOGENESIS		GO_NEURON_DIFFERENTIATION	GO_CELL_PROJECTION_ORGANIZATION
80005	DOCK5	dedicator of cytokinesis 5 [Source:HGNC Symbol;Acc:HGNC:23476]					GO_REGULATION_OF_CELL_DIFFERENTIATION		GO_REGULATION_OF_ANATOMICAL_STRUCTURE_MORPHOGENESIS
128506	OCSTAMP	osteoclast stimulatory transmembrane protein [Source:HGNC Symbol;Acc:HGNC:16116]					GO_REGULATION_OF_CELL_DIFFERENTIATION		GO_REGULATION_OF_ANATOMICAL_STRUCTURE_MORPHOGENESIS
5087	PBX1	PBX homeobox 1 [Source:HGNC Symbol;Acc:HGNC:8632]					GO_REGULATION_OF_CELL_DIFFERENTIATION				GO_NEURON_DIFFERENTIATION
7399	USH2A	usherin [Source:HGNC Symbol;Acc:HGNC:12601]					GO_REGULATION_OF_CELL_DIFFERENTIATION				GO_NEURON_DIFFERENTIATION
3662	IRF4	interferon regulatory factor 4 [Source:HGNC Symbol;Acc:HGNC:6119]					GO_REGULATION_OF_CELL_DIFFERENTIATION
2488	FSHB	follicle stimulating hormone subunit beta [Source:HGNC Symbol;Acc:HGNC:3964]					GO_REGULATION_OF_CELL_DIFFERENTIATION
359845	RFLNB	refilin B [Source:HGNC Symbol;Acc:HGNC:28705]					GO_REGULATION_OF_CELL_DIFFERENTIATION
714	C1QC	complement C1q C chain [Source:HGNC Symbol;Acc:HGNC:1245]					GO_REGULATION_OF_CELL_DIFFERENTIATION
84814	PLPP7	phospholipid phosphatase 7 (inactive) [Source:HGNC Symbol;Acc:HGNC:28174]					GO_REGULATION_OF_CELL_DIFFERENTIATION
57486	NLN	neurolysin [Source:HGNC Symbol;Acc:HGNC:16058]					GO_REGULATION_OF_CELL_DIFFERENTIATION
4781	NFIB	nuclear factor I B [Source:HGNC Symbol;Acc:HGNC:7785]						GO_NEURON_DEVELOPMENT	GO_REGULATION_OF_ANATOMICAL_STRUCTURE_MORPHOGENESIS		GO_NEURON_DIFFERENTIATION	GO_CELL_PROJECTION_ORGANIZATION
7401	CLRN1	clarin 1 [Source:HGNC Symbol;Acc:HGNC:12605]						GO_NEURON_DEVELOPMENT			GO_NEURON_DIFFERENTIATION	GO_CELL_PROJECTION_ORGANIZATION
9480	ONECUT2	one cut homeobox 2 [Source:HGNC Symbol;Acc:HGNC:8139]						GO_NEURON_DEVELOPMENT			GO_NEURON_DIFFERENTIATION	GO_CELL_PROJECTION_ORGANIZATION
9890	PLPPR4	phospholipid phosphatase related 4 [Source:HGNC Symbol;Acc:HGNC:23496]						GO_NEURON_DEVELOPMENT			GO_NEURON_DIFFERENTIATION	GO_CELL_PROJECTION_ORGANIZATION
8522	AC005747.1	growth arrest specific 7 [Source:NCBI gene;Acc:8522]						GO_NEURON_DEVELOPMENT			GO_NEURON_DIFFERENTIATION	GO_CELL_PROJECTION_ORGANIZATION
30813	VSX1	visual system homeobox 1 [Source:HGNC Symbol;Acc:HGNC:12723]						GO_NEURON_DEVELOPMENT			GO_NEURON_DIFFERENTIATION
84530	SRRM4	serine/arginine repetitive matrix 4 [Source:HGNC Symbol;Acc:HGNC:29389]						GO_NEURON_DEVELOPMENT			GO_NEURON_DIFFERENTIATION
54471	MIEF1	mitochondrial elongation factor 1 [Source:HGNC Symbol;Acc:HGNC:25979]							GO_REGULATION_OF_ANATOMICAL_STRUCTURE_MORPHOGENESIS
80821	DDHD1	DDHD domain containing 1 [Source:HGNC Symbol;Acc:HGNC:19714]							GO_REGULATION_OF_ANATOMICAL_STRUCTURE_MORPHOGENESIS
3696	ITGB8	integrin subunit beta 8 [Source:HGNC Symbol;Acc:HGNC:6163]							GO_REGULATION_OF_ANATOMICAL_STRUCTURE_MORPHOGENESIS
1758	DMP1	dentin matrix acidic phosphoprotein 1 [Source:HGNC Symbol;Acc:HGNC:2932]							GO_REGULATION_OF_ANATOMICAL_STRUCTURE_MORPHOGENESIS
55124	PIWIL2	piwi like RNA-mediated gene silencing 2 [Source:HGNC Symbol;Acc:HGNC:17644]								GO_REGULATION_OF_PROTEIN_MODIFICATION_PROCESS
93624	TADA2B	transcriptional adaptor 2B [Source:HGNC Symbol;Acc:HGNC:30781]								GO_REGULATION_OF_PROTEIN_MODIFICATION_PROCESS
4085	MAD2L1	mitotic arrest deficient 2 like 1 [Source:HGNC Symbol;Acc:HGNC:6763]								GO_REGULATION_OF_PROTEIN_MODIFICATION_PROCESS
23607	CD2AP	CD2 associated protein [Source:HGNC Symbol;Acc:HGNC:14258]										GO_CELL_PROJECTION_ORGANIZATION
647309	GMNC	geminin coiled-coil domain containing [Source:HGNC Symbol;Acc:HGNC:40049]										GO_CELL_PROJECTION_ORGANIZATION
3983	ABLIM1	actin binding LIM protein 1 [Source:HGNC Symbol;Acc:HGNC:78]										GO_CELL_PROJECTION_ORGANIZATION
125488	TTC39C	tetratricopeptide repeat domain 39C [Source:HGNC Symbol;Acc:HGNC:26595]										GO_CELL_PROJECTION_ORGANIZATION
83544	DNAL1	dynein axonemal light chain 1 [Source:HGNC Symbol;Acc:HGNC:23247]										GO_CELL_PROJECTION_ORGANIZATION
200728	TMEM17	transmembrane protein 17 [Source:HGNC Symbol;Acc:HGNC:26623]										GO_CELL_PROJECTION_ORGANIZATION
25825	BACE2	beta-secretase 2 [Source:HGNC Symbol;Acc:HGNC:934]
79628	SH3TC2	SH3 domain and tetratricopeptide repeats 2 [Source:HGNC Symbol;Acc:HGNC:29427]
133746	JMY	junction mediating and regulatory protein, p53 cofactor [Source:HGNC Symbol;Acc:HGNC:28916]
10396	ATP8A1	ATPase phospholipid transporting 8A1 [Source:HGNC Symbol;Acc:HGNC:13531]
51100	SH3GLB1	SH3 domain containing GRB2 like, endophilin B1 [Source:HGNC Symbol;Acc:HGNC:10833]
57535	KIAA1324	KIAA1324 [Source:HGNC Symbol;Acc:HGNC:29618]
6693	SPN	sialophorin [Source:HGNC Symbol;Acc:HGNC:11249]
6449	SGTA	small glutamine rich tetratricopeptide repeat containing alpha [Source:HGNC Symbol;Acc:HGNC:10819]
5455	POU3F3	POU class 3 homeobox 3 [Source:HGNC Symbol;Acc:HGNC:9216]
7298	TYMS	thymidylate synthetase [Source:HGNC Symbol;Acc:HGNC:12441]
1909	EDNRA	endothelin receptor type A [Source:HGNC Symbol;Acc:HGNC:3179]
7798	LUZP1	leucine zipper protein 1 [Source:HGNC Symbol;Acc:HGNC:14985]
340481	ZDHHC21	zinc finger DHHC-type containing 21 [Source:HGNC Symbol;Acc:HGNC:20750]
2494	NR5A2	nuclear receptor subfamily 5 group A member 2 [Source:HGNC Symbol;Acc:HGNC:7984]
1830	DSG3	desmoglein 3 [Source:HGNC Symbol;Acc:HGNC:3050]
2926	GRSF1	G-rich RNA sequence binding factor 1 [Source:HGNC Symbol;Acc:HGNC:4610]
54474	KRT20	keratin 20 [Source:HGNC Symbol;Acc:HGNC:20412]
337968	KRTAP6-3	keratin associated protein 6-3 [Source:HGNC Symbol;Acc:HGNC:18933]
7803	PTP4A1	protein tyrosine phosphatase 4A1 [Source:HGNC Symbol;Acc:HGNC:9634]
2070	EYA4	EYA transcriptional coactivator and phosphatase 4 [Source:HGNC Symbol;Acc:HGNC:3522]
54928	IMPAD1	inositol monophosphatase domain containing 1 [Source:HGNC Symbol;Acc:HGNC:26019]
64419	MTMR14	myotubularin related protein 14 [Source:HGNC Symbol;Acc:HGNC:26190]
51559	NT5DC3	5'-nucleotidase domain containing 3 [Source:HGNC Symbol;Acc:HGNC:30826]
84904	ARHGEF39	Rho guanine nucleotide exchange factor 39 [Source:HGNC Symbol;Acc:HGNC:25909]
6869	TACR1	tachykinin receptor 1 [Source:HGNC Symbol;Acc:HGNC:11526]
5669	PSG1	pregnancy specific beta-1-glycoprotein 1 [Source:HGNC Symbol;Acc:HGNC:9514]
220441	RNF152	ring finger protein 152 [Source:HGNC Symbol;Acc:HGNC:26811]
117289	TAGAP	T cell activation RhoGTPase activating protein [Source:HGNC Symbol;Acc:HGNC:15669]
57514	ARHGAP31	Rho GTPase activating protein 31 [Source:HGNC Symbol;Acc:HGNC:29216]
3394	IRF8	interferon regulatory factor 8 [Source:HGNC Symbol;Acc:HGNC:5358]
7327	UBE2G2	ubiquitin conjugating enzyme E2 G2 [Source:HGNC Symbol;Acc:HGNC:12483]
56886	UGGT1	UDP-glucose glycoprotein glucosyltransferase 1 [Source:HGNC Symbol;Acc:HGNC:15663]
147991	DPY19L3	dpy-19 like C-mannosyltransferase 3 [Source:HGNC Symbol;Acc:HGNC:27120]
2289	FKBP5	FKBP prolyl isomerase 5 [Source:HGNC Symbol;Acc:HGNC:3721]
389643	NUGGC	nuclear GTPase, germinal center associated [Source:HGNC Symbol;Acc:HGNC:33550]
10432	RBM14	RNA binding motif protein 14 [Source:HGNC Symbol;Acc:HGNC:14219]
80028	FBXL18	F-box and leucine rich repeat protein 18 [Source:HGNC Symbol;Acc:HGNC:21874]
9768	PCLAF	PCNA clamp associated factor [Source:HGNC Symbol;Acc:HGNC:28961]
93973	ACTR8	actin related protein 8 [Source:HGNC Symbol;Acc:HGNC:14672]
5000	ORC4	origin recognition complex subunit 4 [Source:HGNC Symbol;Acc:HGNC:8490]
79884	MAP9	microtubule associated protein 9 [Source:HGNC Symbol;Acc:HGNC:26118]
220134	SKA1	spindle and kinetochore associated complex subunit 1 [Source:HGNC Symbol;Acc:HGNC:28109]
134353	LSM11	LSM11, U7 small nuclear RNA associated [Source:HGNC Symbol;Acc:HGNC:30860]
9724	UTP14C	UTP14C small subunit processome component [Source:HGNC Symbol;Acc:HGNC:20321]
4814	NINJ1	ninjurin 1 [Source:HGNC Symbol;Acc:HGNC:7824]
10326	SIRPB1	signal regulatory protein beta 1 [Source:HGNC Symbol;Acc:HGNC:15928]
9223	MAGI1	membrane associated guanylate kinase, WW and PDZ domain containing 1 [Source:HGNC Symbol;Acc:HGNC:946]
255877	BCL6B	BCL6B transcription repressor [Source:HGNC Symbol;Acc:HGNC:1002]
50809	HP1BP3	heterochromatin protein 1 binding protein 3 [Source:HGNC Symbol;Acc:HGNC:24973]
4601	MXI1	MAX interactor 1, dimerization protein [Source:HGNC Symbol;Acc:HGNC:7534]
4026	LPP	LIM domain containing preferred translocation partner in lipoma [Source:HGNC Symbol;Acc:HGNC:6679]
8082	SSPN	sarcospan [Source:HGNC Symbol;Acc:HGNC:11322]
3454	IFNAR1	interferon alpha and beta receptor subunit 1 [Source:HGNC Symbol;Acc:HGNC:5432]
54796	BNC2	basonuclin 2 [Source:HGNC Symbol;Acc:HGNC:30988]
84296	GINS4	GINS complex subunit 4 [Source:HGNC Symbol;Acc:HGNC:28226]
535	ATP6V0A1	ATPase H+ transporting V0 subunit a1 [Source:HGNC Symbol;Acc:HGNC:865]
3183	HNRNPC	heterogeneous nuclear ribonucleoprotein C [Source:HGNC Symbol;Acc:HGNC:5035]
154881	KCTD7	potassium channel tetramerization domain containing 7 [Source:HGNC Symbol;Acc:HGNC:21957]
148867	SLC30A7	solute carrier family 30 member 7 [Source:HGNC Symbol;Acc:HGNC:19306]
29099	COMMD9	COMM domain containing 9 [Source:HGNC Symbol;Acc:HGNC:25014]
284612	SYPL2	synaptophysin like 2 [Source:HGNC Symbol;Acc:HGNC:27638]
2176	FANCC	FA complementation group C [Source:HGNC Symbol;Acc:HGNC:3584]
80267	EDEM3	ER degradation enhancing alpha-mannosidase like protein 3 [Source:HGNC Symbol;Acc:HGNC:16787]
10492	SYNCRIP	synaptotagmin binding cytoplasmic RNA interacting protein [Source:HGNC Symbol;Acc:HGNC:16918]
2165	F13B	coagulation factor XIII B chain [Source:HGNC Symbol;Acc:HGNC:3534]
202052	DNAJC18	DnaJ heat shock protein family (Hsp40) member C18 [Source:HGNC Symbol;Acc:HGNC:28429]
57478	USP31	ubiquitin specific peptidase 31 [Source:HGNC Symbol;Acc:HGNC:20060]
80317	ZKSCAN3	zinc finger with KRAB and SCAN domains 3 [Source:HGNC Symbol;Acc:HGNC:13853]
55799	CACNA2D3	calcium voltage-gated channel auxiliary subunit alpha2delta 3 [Source:HGNC Symbol;Acc:HGNC:15460]
27165	GLS2	glutaminase 2 [Source:HGNC Symbol;Acc:HGNC:29570]
27109	DMAC2L	distal membrane arm assembly complex 2 like [Source:HGNC Symbol;Acc:HGNC:18799]
84706	GPT2	glutamic--pyruvic transaminase 2 [Source:HGNC Symbol;Acc:HGNC:18062]
2673	GFPT1	glutamine--fructose-6-phosphate transaminase 1 [Source:HGNC Symbol;Acc:HGNC:4241]
53354	PANK1	pantothenate kinase 1 [Source:HGNC Symbol;Acc:HGNC:8598]
57505	AARS2	alanyl-tRNA synthetase 2, mitochondrial [Source:HGNC Symbol;Acc:HGNC:21022]
80222	TARS2	threonyl-tRNA synthetase 2, mitochondrial [Source:HGNC Symbol;Acc:HGNC:30740]
25974	MMACHC	metabolism of cobalamin associated C [Source:HGNC Symbol;Acc:HGNC:24525]
284716	RIMKLA	ribosomal modification protein rimK like family member A [Source:HGNC Symbol;Acc:HGNC:28725]
56910	STARD7	StAR related lipid transfer domain containing 7 [Source:HGNC Symbol;Acc:HGNC:18063]
8707	B3GALT2	beta-1,3-galactosyltransferase 2 [Source:HGNC Symbol;Acc:HGNC:917]
7903	ST8SIA4	ST8 alpha-N-acetyl-neuraminide alpha-2,8-sialyltransferase 4 [Source:HGNC Symbol;Acc:HGNC:10871]
90161	HS6ST2	heparan sulfate 6-O-sulfotransferase 2 [Source:HGNC Symbol;Acc:HGNC:19133]
253782	CERS6	ceramide synthase 6 [Source:HGNC Symbol;Acc:HGNC:23826]
64432	MRPS25	mitochondrial ribosomal protein S25 [Source:HGNC Symbol;Acc:HGNC:14511]
9570	GOSR2	golgi SNAP receptor complex member 2 [Source:HGNC Symbol;Acc:HGNC:4431]
23484	LEPROTL1	leptin receptor overlapping transcript like 1 [Source:HGNC Symbol;Acc:HGNC:6555]
6428	SRSF3	serine and arginine rich splicing factor 3 [Source:HGNC Symbol;Acc:HGNC:10785]
23600	AMACR	alpha-methylacyl-CoA racemase [Source:HGNC Symbol;Acc:HGNC:451]
221079	ARL5B	ADP ribosylation factor like GTPase 5B [Source:HGNC Symbol;Acc:HGNC:23052]
64149	C17orf75	chromosome 17 open reading frame 75 [Source:HGNC Symbol;Acc:HGNC:30173]
50999	TMED5	transmembrane p24 trafficking protein 5 [Source:HGNC Symbol;Acc:HGNC:24251]
5878	RAB5C	RAB5C, member RAS oncogene family [Source:HGNC Symbol;Acc:HGNC:9785]
3841	KPNA5	karyopherin subunit alpha 5 [Source:HGNC Symbol;Acc:HGNC:6398]
285172	FAM126B	family with sequence similarity 126 member B [Source:HGNC Symbol;Acc:HGNC:28593]
2533	FYB1	FYN binding protein 1 [Source:HGNC Symbol;Acc:HGNC:4036]
90529	STPG1	sperm tail PG-rich repeat containing 1 [Source:HGNC Symbol;Acc:HGNC:28070]
440603	BCL2L15	BCL2 like 15 [Source:HGNC Symbol;Acc:HGNC:33624]
114786	XKR4	XK related 4 [Source:HGNC Symbol;Acc:HGNC:29394]
1340	COX6B1	cytochrome c oxidase subunit 6B1 [Source:HGNC Symbol;Acc:HGNC:2280]
9962	SLC23A2	solute carrier family 23 member 2 [Source:HGNC Symbol;Acc:HGNC:10973]
26503	SLC17A5	solute carrier family 17 member 5 [Source:HGNC Symbol;Acc:HGNC:10933]
6541	SLC7A1	solute carrier family 7 member 1 [Source:HGNC Symbol;Acc:HGNC:11057]
1184	CLCN5	chloride voltage-gated channel 5 [Source:HGNC Symbol;Acc:HGNC:2023]
54714	CNGB3	cyclic nucleotide gated channel subunit beta 3 [Source:HGNC Symbol;Acc:HGNC:2153]
10050	SLC17A4	solute carrier family 17 member 4 [Source:HGNC Symbol;Acc:HGNC:10932]
9194	SLC16A7	solute carrier family 16 member 7 [Source:HGNC Symbol;Acc:HGNC:10928]
114571	SLC22A9	solute carrier family 22 member 9 [Source:HGNC Symbol;Acc:HGNC:16261]
11238	CA5B	carbonic anhydrase 5B [Source:HGNC Symbol;Acc:HGNC:1378]
57097	PARP11	poly(ADP-ribose) polymerase family member 11 [Source:HGNC Symbol;Acc:HGNC:1186]
91137	SLC25A46	solute carrier family 25 member 46 [Source:HGNC Symbol;Acc:HGNC:25198]
91869	RFT1	RFT1 homolog [Source:HGNC Symbol;Acc:HGNC:30220]
27341	RRP7A	ribosomal RNA processing 7 homolog A [Source:HGNC Symbol;Acc:HGNC:24286]
84083	ZRANB3	zinc finger RANBP2-type containing 3 [Source:HGNC Symbol;Acc:HGNC:25249]
253714	MMS22L	MMS22 like, DNA repair protein [Source:HGNC Symbol;Acc:HGNC:21475]
64789	EXO5	exonuclease 5 [Source:HGNC Symbol;Acc:HGNC:26115]
9659	PDE4DIP	phosphodiesterase 4D interacting protein [Source:HGNC Symbol;Acc:HGNC:15580]
2635	GBP3	guanylate binding protein 3 [Source:HGNC Symbol;Acc:HGNC:4184]
10466	COG5	component of oligomeric golgi complex 5 [Source:HGNC Symbol;Acc:HGNC:14857]
54520	CCDC93	coiled-coil domain containing 93 [Source:HGNC Symbol;Acc:HGNC:25611]
55610	VPS50	VPS50 subunit of EARP/GARPII complex [Source:HGNC Symbol;Acc:HGNC:25956]
80853	KDM7A	lysine demethylase 7A [Source:HGNC Symbol;Acc:HGNC:22224]
10001	MED6	mediator complex subunit 6 [Source:HGNC Symbol;Acc:HGNC:19970]
11278	KLF12	Kruppel like factor 12 [Source:HGNC Symbol;Acc:HGNC:6346]
2553	GABPB1	GA binding protein transcription factor subunit beta 1 [Source:HGNC Symbol;Acc:HGNC:4074]
64167	ERAP2	endoplasmic reticulum aminopeptidase 2 [Source:HGNC Symbol;Acc:HGNC:29499]
220213	OTUD1	OTU deubiquitinase 1 [Source:HGNC Symbol;Acc:HGNC:27346]
10863	ADAM28	ADAM metallopeptidase domain 28 [Source:HGNC Symbol;Acc:HGNC:206]
8034	SLC25A16	solute carrier family 25 member 16 [Source:HGNC Symbol;Acc:HGNC:10986]
203427	SLC25A43	solute carrier family 25 member 43 [Source:HGNC Symbol;Acc:HGNC:30557]
9583	ENTPD4	ectonucleoside triphosphate diphosphohydrolase 4 [Source:HGNC Symbol;Acc:HGNC:14573]
79865	TREML2	triggering receptor expressed on myeloid cells like 2 [Source:HGNC Symbol;Acc:HGNC:21092]
80271	ITPKC	inositol-trisphosphate 3-kinase C [Source:HGNC Symbol;Acc:HGNC:14897]
5096	PCCB	propionyl-CoA carboxylase subunit beta [Source:HGNC Symbol;Acc:HGNC:8654]
285440	CYP4V2	cytochrome P450 family 4 subfamily V member 2 [Source:HGNC Symbol;Acc:HGNC:23198]
51805	COQ3	coenzyme Q3, methyltransferase [Source:HGNC Symbol;Acc:HGNC:18175]
392636	AGMO	alkylglycerol monooxygenase [Source:HGNC Symbol;Acc:HGNC:33784]
51540	SCLY	selenocysteine lyase [Source:HGNC Symbol;Acc:HGNC:18161]
79944	L2HGDH	L-2-hydroxyglutarate dehydrogenase [Source:HGNC Symbol;Acc:HGNC:20499]
29121	CLEC2D	C-type lectin domain family 2 member D [Source:HGNC Symbol;Acc:HGNC:14351]
83988	NCALD	neurocalcin delta [Source:HGNC Symbol;Acc:HGNC:7655]
54680	ZNHIT6	zinc finger HIT-type containing 6 [Source:HGNC Symbol;Acc:HGNC:26089]
79954	NOL10	nucleolar protein 10 [Source:HGNC Symbol;Acc:HGNC:25862]
153443	SRFBP1	serum response factor binding protein 1 [Source:HGNC Symbol;Acc:HGNC:26333]
84267	C9orf64	chromosome 9 open reading frame 64 [Source:HGNC Symbol;Acc:HGNC:28144]
55253	TYW1	tRNA-yW synthesizing protein 1 homolog [Source:HGNC Symbol;Acc:HGNC:25598]
140890	SREK1	splicing regulatory glutamic acid and lysine rich protein 1 [Source:HGNC Symbol;Acc:HGNC:17882]
23248	RPRD2	regulation of nuclear pre-mRNA domain containing 2 [Source:HGNC Symbol;Acc:HGNC:29039]
285672	SREK1IP1	SREK1 interacting protein 1 [Source:HGNC Symbol;Acc:HGNC:26716]
105	ADARB2	adenosine deaminase RNA specific B2 (inactive) [Source:HGNC Symbol;Acc:HGNC:227]
153657	TTC23L	tetratricopeptide repeat domain 23 like [Source:HGNC Symbol;Acc:HGNC:26355]
91687	CENPL	centromere protein L [Source:HGNC Symbol;Acc:HGNC:17879]
266812	NAP1L5	nucleosome assembly protein 1 like 5 [Source:HGNC Symbol;Acc:HGNC:19968]
144404	TMEM120B	transmembrane protein 120B [Source:HGNC Symbol;Acc:HGNC:32008]
94239	H2AZ2	H2A.Z variant histone 2 [Source:HGNC Symbol;Acc:HGNC:20664]
29942	PURG	purine rich element binding protein G [Source:HGNC Symbol;Acc:HGNC:17930]
54807	ZNF586	zinc finger protein 586 [Source:HGNC Symbol;Acc:HGNC:25949]
57786	RBAK	RB associated KRAB zinc finger [Source:HGNC Symbol;Acc:HGNC:17680]
50939	IMPG2	interphotoreceptor matrix proteoglycan 2 [Source:HGNC Symbol;Acc:HGNC:18362]
90141	EFCAB11	EF-hand calcium binding domain 11 [Source:HGNC Symbol;Acc:HGNC:20357]
27201	GPR78	G protein-coupled receptor 78 [Source:HGNC Symbol;Acc:HGNC:4528]
23179	RGL1	ral guanine nucleotide dissociation stimulator like 1 [Source:HGNC Symbol;Acc:HGNC:30281]
55344	PLCXD1	phosphatidylinositol specific phospholipase C X domain containing 1 [Source:HGNC Symbol;Acc:HGNC:23148]
55770	EXOC2	exocyst complex component 2 [Source:HGNC Symbol;Acc:HGNC:24968]
51596	CUTA	cutA divalent cation tolerance homolog [Source:HGNC Symbol;Acc:HGNC:21101]
8537	BCAS1	breast carcinoma amplified sequence 1 [Source:HGNC Symbol;Acc:HGNC:974]
64718	UNKL	unk like zinc finger [Source:HGNC Symbol;Acc:HGNC:14184]
85865	GTPBP10	GTP binding protein 10 [Source:HGNC Symbol;Acc:HGNC:25106]
5672	PSG4	pregnancy specific beta-1-glycoprotein 4 [Source:HGNC Symbol;Acc:HGNC:9521]
85403	EAF1	ELL associated factor 1 [Source:HGNC Symbol;Acc:HGNC:20907]
2788	GNG7	G protein subunit gamma 7 [Source:HGNC Symbol;Acc:HGNC:4410]
51088	KLHL5	kelch like family member 5 [Source:HGNC Symbol;Acc:HGNC:6356]
813	CALU	calumenin [Source:HGNC Symbol;Acc:HGNC:1458]
117579	RLN3	relaxin 3 [Source:HGNC Symbol;Acc:HGNC:17135]
401207	C5orf63	chromosome 5 open reading frame 63 [Source:HGNC Symbol;Acc:HGNC:40051]
100037417	DDTL	D-dopachrome tautomerase like [Source:HGNC Symbol;Acc:HGNC:33446]
100507679	MUC22	mucin 22 [Source:HGNC Symbol;Acc:HGNC:39755]
10878	CFHR3	complement factor H related 3 [Source:HGNC Symbol;Acc:HGNC:16980]
115196	ZNF554	zinc finger protein 554 [Source:HGNC Symbol;Acc:HGNC:26629]
116441	TM4SF18	transmembrane 4 L six family member 18 [Source:HGNC Symbol;Acc:HGNC:25181]
122525	C14orf28	chromosome 14 open reading frame 28 [Source:HGNC Symbol;Acc:HGNC:19834]
128553	TSHZ2	teashirt zinc finger homeobox 2 [Source:HGNC Symbol;Acc:HGNC:13010]
130074	FAM168B	family with sequence similarity 168 member B [Source:HGNC Symbol;Acc:HGNC:27016]
139170	DCAF12L1	DDB1 and CUL4 associated factor 12 like 1 [Source:HGNC Symbol;Acc:HGNC:29395]
139422	MAGEB10	MAGE family member B10 [Source:HGNC Symbol;Acc:HGNC:25377]
148213	ZNF681	zinc finger protein 681 [Source:HGNC Symbol;Acc:HGNC:26457]
151188	ARL6IP6	ADP ribosylation factor like GTPase 6 interacting protein 6 [Source:HGNC Symbol;Acc:HGNC:24048]
158427	TSTD2	thiosulfate sulfurtransferase like domain containing 2 [Source:HGNC Symbol;Acc:HGNC:30087]
163131	ZNF780B	zinc finger protein 780B [Source:HGNC Symbol;Acc:HGNC:33109]
164832	LONRF2	LON peptidase N-terminal domain and ring finger 2 [Source:HGNC Symbol;Acc:HGNC:24788]
196740	VSTM4	V-set and transmembrane domain containing 4 [Source:HGNC Symbol;Acc:HGNC:26470]
199777	ZNF626	zinc finger protein 626 [Source:HGNC Symbol;Acc:HGNC:30461]
22835	ZFP30	ZFP30 zinc finger protein [Source:HGNC Symbol;Acc:HGNC:29555]
23131	GPATCH8	G-patch domain containing 8 [Source:HGNC Symbol;Acc:HGNC:29066]
253639	ZNF620	zinc finger protein 620 [Source:HGNC Symbol;Acc:HGNC:28742]
254158	CXorf58	chromosome X open reading frame 58 [Source:HGNC Symbol;Acc:HGNC:26356]
25912	C1orf43	chromosome 1 open reading frame 43 [Source:HGNC Symbol;Acc:HGNC:29876]
26010	SPATS2L	spermatogenesis associated serine rich 2 like [Source:HGNC Symbol;Acc:HGNC:24574]
27107	ZBTB11	zinc finger and BTB domain containing 11 [Source:HGNC Symbol;Acc:HGNC:16740]
283377	SPRYD4	SPRY domain containing 4 [Source:HGNC Symbol;Acc:HGNC:27468]
283777	FAM169B	family with sequence similarity 169 member B [Source:HGNC Symbol;Acc:HGNC:26835]
284615	ANKRD34A	ankyrin repeat domain 34A [Source:HGNC Symbol;Acc:HGNC:27639]
285636	C5orf51	chromosome 5 open reading frame 51 [Source:HGNC Symbol;Acc:HGNC:27750]
286319	TUSC1	tumor suppressor candidate 1 [Source:HGNC Symbol;Acc:HGNC:31010]
30010	NXPH1	neurexophilin 1 [Source:HGNC Symbol;Acc:HGNC:20693]
344658	SAMD7	sterile alpha motif domain containing 7 [Source:HGNC Symbol;Acc:HGNC:25394]
388969	C2orf68	chromosome 2 open reading frame 68 [Source:HGNC Symbol;Acc:HGNC:34353]
390927	ZNF793	zinc finger protein 793 [Source:HGNC Symbol;Acc:HGNC:33115]
390980	ZNF805	zinc finger protein 805 [Source:HGNC Symbol;Acc:HGNC:23272]
399697	CTXN2	cortexin 2 [Source:HGNC Symbol;Acc:HGNC:31109]
401145	CCSER1	coiled-coil serine rich protein 1 [Source:HGNC Symbol;Acc:HGNC:29349]
4336	MOBP	myelin associated oligodendrocyte basic protein [Source:HGNC Symbol;Acc:HGNC:7189]
440097	DBX2	developing brain homeobox 2 [Source:HGNC Symbol;Acc:HGNC:33186]
440295	GOLGA6L9	golgin A6 family like 9 [Source:HGNC Symbol;Acc:HGNC:37229]
440533	PSG8	pregnancy specific beta-1-glycoprotein 8 [Source:HGNC Symbol;Acc:HGNC:9525]
51105	PHF20L1	PHD finger protein 20 like 1 [Source:HGNC Symbol;Acc:HGNC:24280]
51122	COMMD2	COMM domain containing 2 [Source:HGNC Symbol;Acc:HGNC:24993]
54212	SNTG1	syntrophin gamma 1 [Source:HGNC Symbol;Acc:HGNC:13740]
54491	OTULINL	OTU deubiquitinase with linear linkage specificity like [Source:HGNC Symbol;Acc:HGNC:25629]
55206	SBNO1	strawberry notch homolog 1 [Source:HGNC Symbol;Acc:HGNC:22973]
55322	C5orf22	chromosome 5 open reading frame 22 [Source:HGNC Symbol;Acc:HGNC:25639]
57458	TMCC3	transmembrane and coiled-coil domain family 3 [Source:HGNC Symbol;Acc:HGNC:29199]
57495	NWD2	NACHT and WD repeat domain containing 2 [Source:HGNC Symbol;Acc:HGNC:29229]
57577	CCDC191	coiled-coil domain containing 191 [Source:HGNC Symbol;Acc:HGNC:29272]
57693	ZNF317	zinc finger protein 317 [Source:HGNC Symbol;Acc:HGNC:13507]
619279	ZNF704	zinc finger protein 704 [Source:HGNC Symbol;Acc:HGNC:32291]
643641	ZNF862	zinc finger protein 862 [Source:HGNC Symbol;Acc:HGNC:34519]
643707	GOLGA6L4	golgin A6 family like 4 [Source:HGNC Symbol;Acc:HGNC:27256]
647024	C6orf132	chromosome 6 open reading frame 132 [Source:HGNC Symbol;Acc:HGNC:21288]
647042	GOLGA6L10	golgin A6 family like 10 [Source:HGNC Symbol;Acc:HGNC:37228]
729627	PRR23A	proline rich 23A [Source:HGNC Symbol;Acc:HGNC:37172]
744	MPPED2	metallophosphoesterase domain containing 2 [Source:HGNC Symbol;Acc:HGNC:1180]
7562	ZNF708	zinc finger protein 708 [Source:HGNC Symbol;Acc:HGNC:12945]
79442	LRRC2	leucine rich repeat containing 2 [Source:HGNC Symbol;Acc:HGNC:14676]
79645	EFCAB1	EF-hand calcium binding domain 1 [Source:HGNC Symbol;Acc:HGNC:25678]
79932	KIAA0319L	KIAA0319 like [Source:HGNC Symbol;Acc:HGNC:30071]
79943	ZNF696	zinc finger protein 696 [Source:HGNC Symbol;Acc:HGNC:25872]
80774	LIMD2	LIM domain containing 2 [Source:HGNC Symbol;Acc:HGNC:28142]
84951	TNS4	tensin 4 [Source:HGNC Symbol;Acc:HGNC:24352]
90407	TMEM41A	transmembrane protein 41A [Source:HGNC Symbol;Acc:HGNC:30544]
9422	ZNF264	zinc finger protein 264 [Source:HGNC Symbol;Acc:HGNC:13057]
9772	TMEM94	transmembrane protein 94 [Source:HGNC Symbol;Acc:HGNC:28983]
9881	TRANK1	tetratricopeptide repeat and ankyrin repeat containing 1 [Source:HGNC Symbol;Acc:HGNC:29011]

## Sheet: miR-433_3p3_C-to-A_edited_GO
Overlap Results
Collection(s):	BP
# overlaps shown:	5
# genesets in collections:	7530
# genes in comparison (n):	166
# genes in universe (N):	38404
Gene Set Name	# Genes in Gene Set (K)	Description	# Genes in Overlap (k)	k/K	p-value	FDR q-value
GO_CELL_MOTILITY	1758	Any process involved in the controlled self-propelled movement of a cell that results in translocation of the cell from one place to another. [GOC:dgh, GOC:dph, GOC:isa_complete, GOC:mlg]	25	0.0142	1.67e-07	0.00126
GO_LOCOMOTION	1984	Self-propelled movement of a cell or organism from one location to another. [GOC:dgh]	26	0.0131	4.41e-07	0.00166
GO_REGULATION_OF_CELLULAR_COMPONENT_MOVEMENT	1107	Any process that modulates the frequency, rate or extent of the movement of a cellular component. [GOC:ai, GOC:dph, GOC:jl]	18	0.0163	1.64e-06	0.00412
GO_NEGATIVE_REGULATION_OF_CELL_MOTILITY	350	Any process that stops, prevents, or reduces the frequency, rate or extent of cell motility. [GOC:mah]	10	0.0286	3.29e-06	0.00619
GO_NEGATIVE_REGULATION_OF_LOCOMOTION	396	Any process that stops, prevents, or reduces the frequency, rate or extent of locomotion of a cell or organism. [GOC:go_curators]	10	0.0253	9.68e-06	0.0146
Gene/Gene Set Overlap Matrix
Entrez Gene Id	Gene Symbol	Gene Description	GO_CELL_MOTILITY	GO_LOCOMOTION	GO_REGULATION_OF_CELLULAR_COMPONENT_MOVEMENT	GO_NEGATIVE_REGULATION_OF_CELL_MOTILITY	GO_NEGATIVE_REGULATION_OF_LOCOMOTION
25932	CLIC4	chloride intracellular channel 4 [Source:HGNC Symbol;Acc:HGNC:13518]	GO_CELL_MOTILITY	GO_LOCOMOTION	GO_REGULATION_OF_CELLULAR_COMPONENT_MOVEMENT	GO_NEGATIVE_REGULATION_OF_CELL_MOTILITY	GO_NEGATIVE_REGULATION_OF_LOCOMOTION
1634	DCN	decorin [Source:HGNC Symbol;Acc:HGNC:2705]	GO_CELL_MOTILITY	GO_LOCOMOTION	GO_REGULATION_OF_CELLULAR_COMPONENT_MOVEMENT	GO_NEGATIVE_REGULATION_OF_CELL_MOTILITY	GO_NEGATIVE_REGULATION_OF_LOCOMOTION
89927	BMERB1	bMERB domain containing 1 [Source:HGNC Symbol;Acc:HGNC:19213]	GO_CELL_MOTILITY	GO_LOCOMOTION	GO_REGULATION_OF_CELLULAR_COMPONENT_MOVEMENT	GO_NEGATIVE_REGULATION_OF_CELL_MOTILITY	GO_NEGATIVE_REGULATION_OF_LOCOMOTION
22998	LIMCH1	LIM and calponin homology domains 1 [Source:HGNC Symbol;Acc:HGNC:29191]	GO_CELL_MOTILITY	GO_LOCOMOTION	GO_REGULATION_OF_CELLULAR_COMPONENT_MOVEMENT	GO_NEGATIVE_REGULATION_OF_CELL_MOTILITY	GO_NEGATIVE_REGULATION_OF_LOCOMOTION
94241	TP53INP1	tumor protein p53 inducible nuclear protein 1 [Source:HGNC Symbol;Acc:HGNC:18022]	GO_CELL_MOTILITY	GO_LOCOMOTION	GO_REGULATION_OF_CELLULAR_COMPONENT_MOVEMENT	GO_NEGATIVE_REGULATION_OF_CELL_MOTILITY	GO_NEGATIVE_REGULATION_OF_LOCOMOTION
9901	SRGAP3	SLIT-ROBO Rho GTPase activating protein 3 [Source:HGNC Symbol;Acc:HGNC:19744]	GO_CELL_MOTILITY	GO_LOCOMOTION	GO_REGULATION_OF_CELLULAR_COMPONENT_MOVEMENT	GO_NEGATIVE_REGULATION_OF_CELL_MOTILITY	GO_NEGATIVE_REGULATION_OF_LOCOMOTION
11057	ABHD2	abhydrolase domain containing 2 [Source:HGNC Symbol;Acc:HGNC:18717]	GO_CELL_MOTILITY	GO_LOCOMOTION	GO_REGULATION_OF_CELLULAR_COMPONENT_MOVEMENT	GO_NEGATIVE_REGULATION_OF_CELL_MOTILITY	GO_NEGATIVE_REGULATION_OF_LOCOMOTION
753	LDLRAD4	low density lipoprotein receptor class A domain containing 4 [Source:HGNC Symbol;Acc:HGNC:1224]	GO_CELL_MOTILITY	GO_LOCOMOTION	GO_REGULATION_OF_CELLULAR_COMPONENT_MOVEMENT	GO_NEGATIVE_REGULATION_OF_CELL_MOTILITY	GO_NEGATIVE_REGULATION_OF_LOCOMOTION
50859	SPOCK3	SPARC (osteonectin), cwcv and kazal like domains proteoglycan 3 [Source:HGNC Symbol;Acc:HGNC:13565]	GO_CELL_MOTILITY	GO_LOCOMOTION	GO_REGULATION_OF_CELLULAR_COMPONENT_MOVEMENT	GO_NEGATIVE_REGULATION_OF_CELL_MOTILITY	GO_NEGATIVE_REGULATION_OF_LOCOMOTION
1588	CYP19A1	cytochrome P450 family 19 subfamily A member 1 [Source:HGNC Symbol;Acc:HGNC:2594]	GO_CELL_MOTILITY	GO_LOCOMOTION	GO_REGULATION_OF_CELLULAR_COMPONENT_MOVEMENT	GO_NEGATIVE_REGULATION_OF_CELL_MOTILITY	GO_NEGATIVE_REGULATION_OF_LOCOMOTION
8660	IRS2	insulin receptor substrate 2 [Source:HGNC Symbol;Acc:HGNC:6126]	GO_CELL_MOTILITY	GO_LOCOMOTION	GO_REGULATION_OF_CELLULAR_COMPONENT_MOVEMENT
9076	CLDN1	claudin 1 [Source:HGNC Symbol;Acc:HGNC:2032]	GO_CELL_MOTILITY	GO_LOCOMOTION	GO_REGULATION_OF_CELLULAR_COMPONENT_MOVEMENT
196527	ANO6	anoctamin 6 [Source:HGNC Symbol;Acc:HGNC:25240]	GO_CELL_MOTILITY	GO_LOCOMOTION	GO_REGULATION_OF_CELLULAR_COMPONENT_MOVEMENT
11170	FAM107A	family with sequence similarity 107 member A [Source:HGNC Symbol;Acc:HGNC:30827]	GO_CELL_MOTILITY	GO_LOCOMOTION	GO_REGULATION_OF_CELLULAR_COMPONENT_MOVEMENT
390	RND3	Rho family GTPase 3 [Source:HGNC Symbol;Acc:HGNC:671]	GO_CELL_MOTILITY	GO_LOCOMOTION	GO_REGULATION_OF_CELLULAR_COMPONENT_MOVEMENT
23060	ZNF609	zinc finger protein 609 [Source:HGNC Symbol;Acc:HGNC:29003]	GO_CELL_MOTILITY	GO_LOCOMOTION	GO_REGULATION_OF_CELLULAR_COMPONENT_MOVEMENT
9480	ONECUT2	one cut homeobox 2 [Source:HGNC Symbol;Acc:HGNC:8139]	GO_CELL_MOTILITY	GO_LOCOMOTION	GO_REGULATION_OF_CELLULAR_COMPONENT_MOVEMENT
9943	OXSR1	oxidative stress responsive kinase 1 [Source:HGNC Symbol;Acc:HGNC:8508]	GO_CELL_MOTILITY	GO_LOCOMOTION	GO_REGULATION_OF_CELLULAR_COMPONENT_MOVEMENT
6654	SOS1	SOS Ras/Rac guanine nucleotide exchange factor 1 [Source:HGNC Symbol;Acc:HGNC:11187]	GO_CELL_MOTILITY	GO_LOCOMOTION
27185	DISC1	DISC1 scaffold protein [Source:HGNC Symbol;Acc:HGNC:2888]	GO_CELL_MOTILITY	GO_LOCOMOTION
7984	ARHGEF5	Rho guanine nucleotide exchange factor 5 [Source:HGNC Symbol;Acc:HGNC:13209]	GO_CELL_MOTILITY	GO_LOCOMOTION
26053	AUTS2	activator of transcription and developmental regulator AUTS2 [Source:HGNC Symbol;Acc:HGNC:14262]	GO_CELL_MOTILITY	GO_LOCOMOTION
2530	FUT8	fucosyltransferase 8 [Source:HGNC Symbol;Acc:HGNC:4019]	GO_CELL_MOTILITY	GO_LOCOMOTION
7976	FZD3	frizzled class receptor 3 [Source:HGNC Symbol;Acc:HGNC:4041]	GO_CELL_MOTILITY	GO_LOCOMOTION
114327	EFHC1	EF-hand domain containing 1 [Source:HGNC Symbol;Acc:HGNC:16406]	GO_CELL_MOTILITY	GO_LOCOMOTION
6711	SPTBN1	spectrin beta, non-erythrocytic 1 [Source:HGNC Symbol;Acc:HGNC:11275]		GO_LOCOMOTION
29766	TMOD3	tropomodulin 3 [Source:HGNC Symbol;Acc:HGNC:11873]
2946	GSTM2	glutathione S-transferase mu 2 [Source:HGNC Symbol;Acc:HGNC:4634]
2308	FOXO1	forkhead box O1 [Source:HGNC Symbol;Acc:HGNC:3819]
7037	TFRC	transferrin receptor [Source:HGNC Symbol;Acc:HGNC:11763]
1536	CYBB	cytochrome b-245 beta chain [Source:HGNC Symbol;Acc:HGNC:2578]
3181	HNRNPA2B1	heterogeneous nuclear ribonucleoprotein A2/B1 [Source:HGNC Symbol;Acc:HGNC:5033]
5165	PDK3	pyruvate dehydrogenase kinase 3 [Source:HGNC Symbol;Acc:HGNC:8811]
10019	SH2B3	SH2B adaptor protein 3 [Source:HGNC Symbol;Acc:HGNC:29605]
51060	TXNDC12	thioredoxin domain containing 12 [Source:HGNC Symbol;Acc:HGNC:24626]
9997	SCO2	SCO cytochrome c oxidase assembly protein 2 [Source:HGNC Symbol;Acc:HGNC:10604]
23315	SLC9A8	solute carrier family 9 member A8 [Source:HGNC Symbol;Acc:HGNC:20728]
9213	XPR1	xenotropic and polytropic retrovirus receptor 1 [Source:HGNC Symbol;Acc:HGNC:12827]
283455	KSR2	kinase suppressor of ras 2 [Source:HGNC Symbol;Acc:HGNC:18610]
6444	SGCD	sarcoglycan delta [Source:HGNC Symbol;Acc:HGNC:10807]
2770	GNAI1	G protein subunit alpha i1 [Source:HGNC Symbol;Acc:HGNC:4384]
79768	KATNBL1	katanin regulatory subunit B1 like 1 [Source:HGNC Symbol;Acc:HGNC:26199]
2235	FECH	ferrochelatase [Source:HGNC Symbol;Acc:HGNC:3647]
90933	TRIM41	tripartite motif containing 41 [Source:HGNC Symbol;Acc:HGNC:19013]
84301	DDI2	DNA damage inducible 1 homolog 2 [Source:HGNC Symbol;Acc:HGNC:24578]
246175	CNOT6L	CCR4-NOT transcription complex subunit 6 like [Source:HGNC Symbol;Acc:HGNC:18042]
51128	SAR1B	secretion associated Ras related GTPase 1B [Source:HGNC Symbol;Acc:HGNC:10535]
64863	METTL4	methyltransferase like 4 [Source:HGNC Symbol;Acc:HGNC:24726]
192669	AGO3	argonaute RISC catalytic component 3 [Source:HGNC Symbol;Acc:HGNC:18421]
28985	MCTS1	MCTS1 re-initiation and release factor [Source:HGNC Symbol;Acc:HGNC:23357]
5813	PURA	purine rich element binding protein A [Source:HGNC Symbol;Acc:HGNC:9701]
80315	CPEB4	cytoplasmic polyadenylation element binding protein 4 [Source:HGNC Symbol;Acc:HGNC:21747]
3692	EIF6	eukaryotic translation initiation factor 6 [Source:HGNC Symbol;Acc:HGNC:6159]
2944	GSTM1	glutathione S-transferase mu 1 [Source:HGNC Symbol;Acc:HGNC:4632]
63826	SRR	serine racemase [Source:HGNC Symbol;Acc:HGNC:14398]
132	ADK	adenosine kinase [Source:HGNC Symbol;Acc:HGNC:257]
5634	PRPS2	phosphoribosyl pyrophosphate synthetase 2 [Source:HGNC Symbol;Acc:HGNC:9465]
51046	ST8SIA3	ST8 alpha-N-acetyl-neuraminide alpha-2,8-sialyltransferase 3 [Source:HGNC Symbol;Acc:HGNC:14269]
253782	CERS6	ceramide synthase 6 [Source:HGNC Symbol;Acc:HGNC:23826]
84620	ST6GAL2	ST6 beta-galactoside alpha-2,6-sialyltransferase 2 [Source:HGNC Symbol;Acc:HGNC:10861]
10102	TSFM	Ts translation elongation factor, mitochondrial [Source:HGNC Symbol;Acc:HGNC:12367]
84752	B3GNT9	UDP-GlcNAc:betaGal beta-1,3-N-acetylglucosaminyltransferase 9 [Source:HGNC Symbol;Acc:HGNC:28714]
23251	MINAR1	membrane integral NOTCH2 associated receptor 1 [Source:HGNC Symbol;Acc:HGNC:29172]
444	ASPH	aspartate beta-hydroxylase [Source:HGNC Symbol;Acc:HGNC:757]
1488	CTBP2	C-terminal binding protein 2 [Source:HGNC Symbol;Acc:HGNC:2495]
9236	CCPG1	cell cycle progression 1 [Source:HGNC Symbol;Acc:HGNC:24227]
3115	HLA-DPB1	major histocompatibility complex, class II, DP beta 1 [Source:HGNC Symbol;Acc:HGNC:4940]
10758	TRAF3IP2	TRAF3 interacting protein 2 [Source:HGNC Symbol;Acc:HGNC:1343]
843	CASP10	caspase 10 [Source:HGNC Symbol;Acc:HGNC:1500]
11342	RNF13	ring finger protein 13 [Source:HGNC Symbol;Acc:HGNC:10057]
23229	ARHGEF9	Cdc42 guanine nucleotide exchange factor 9 [Source:HGNC Symbol;Acc:HGNC:14561]
152559	PAQR3	progestin and adipoQ receptor family member 3 [Source:HGNC Symbol;Acc:HGNC:30130]
205428	DIPK2A	divergent protein kinase domain 2A [Source:HGNC Symbol;Acc:HGNC:28490]
66000	TMEM108	transmembrane protein 108 [Source:HGNC Symbol;Acc:HGNC:28451]
3174	HNF4G	hepatocyte nuclear factor 4 gamma [Source:HGNC Symbol;Acc:HGNC:5026]
375387	NRROS	negative regulator of reactive oxygen species [Source:HGNC Symbol;Acc:HGNC:24613]
152078	SLC66A1L	solute carrier family 66 member 1 like [Source:HGNC Symbol;Acc:HGNC:25146]
9341	VAMP3	vesicle associated membrane protein 3 [Source:HGNC Symbol;Acc:HGNC:12644]
966	CD59	CD59 molecule (CD59 blood group) [Source:HGNC Symbol;Acc:HGNC:1689]
7109	TRAPPC10	trafficking protein particle complex 10 [Source:HGNC Symbol;Acc:HGNC:11868]
29855	UBN1	ubinuclein 1 [Source:HGNC Symbol;Acc:HGNC:12506]
54793	KCTD9	potassium channel tetramerization domain containing 9 [Source:HGNC Symbol;Acc:HGNC:22401]
6767	ST13	ST13 Hsp70 interacting protein [Source:HGNC Symbol;Acc:HGNC:11343]
219970	GLYATL2	glycine-N-acyltransferase like 2 [Source:HGNC Symbol;Acc:HGNC:24178]
51390	AIG1	androgen induced 1 [Source:HGNC Symbol;Acc:HGNC:21607]
50640	PNPLA8	patatin like phospholipase domain containing 8 [Source:HGNC Symbol;Acc:HGNC:28900]
9784	SNX17	sorting nexin 17 [Source:HGNC Symbol;Acc:HGNC:14979]
29842	TFCP2L1	transcription factor CP2 like 1 [Source:HGNC Symbol;Acc:HGNC:17925]
10826	FAXDC2	fatty acid hydroxylase domain containing 2 [Source:HGNC Symbol;Acc:HGNC:1334]
11010	GLIPR1	GLI pathogenesis related 1 [Source:HGNC Symbol;Acc:HGNC:17001]
51280	GOLM1	golgi membrane protein 1 [Source:HGNC Symbol;Acc:HGNC:15451]
4128	MAOA	monoamine oxidase A [Source:HGNC Symbol;Acc:HGNC:6833]
140730	RIMS4	regulating synaptic membrane exocytosis 4 [Source:HGNC Symbol;Acc:HGNC:16183]
6297	SALL2	spalt like transcription factor 2 [Source:HGNC Symbol;Acc:HGNC:10526]
169792	GLIS3	GLIS family zinc finger 3 [Source:HGNC Symbol;Acc:HGNC:28510]
84911	ZNF382	zinc finger protein 382 [Source:HGNC Symbol;Acc:HGNC:17409]
7572	ZNF24	zinc finger protein 24 [Source:HGNC Symbol;Acc:HGNC:13032]
904	CCNT1	cyclin T1 [Source:HGNC Symbol;Acc:HGNC:1599]
116931	MED12L	mediator complex subunit 12L [Source:HGNC Symbol;Acc:HGNC:16050]
7468	NSD2	nuclear receptor binding SET domain protein 2 [Source:HGNC Symbol;Acc:HGNC:12766]
389434	IYD	iodotyrosine deiodinase [Source:HGNC Symbol;Acc:HGNC:21071]
285282	RABL3	RAB, member of RAS oncogene family like 3 [Source:HGNC Symbol;Acc:HGNC:18072]
53616	ADAM22	ADAM metallopeptidase domain 22 [Source:HGNC Symbol;Acc:HGNC:201]
257194	NEGR1	neuronal growth regulator 1 [Source:HGNC Symbol;Acc:HGNC:17302]
7045	TGFBI	transforming growth factor beta induced [Source:HGNC Symbol;Acc:HGNC:11771]
4045	LSAMP	limbic system associated membrane protein [Source:HGNC Symbol;Acc:HGNC:6705]
10117	ENAM	enamelin [Source:HGNC Symbol;Acc:HGNC:3344]
286410	ATP11C	ATPase phospholipid transporting 11C [Source:HGNC Symbol;Acc:HGNC:13554]
219527	LRRC55	leucine rich repeat containing 55 [Source:HGNC Symbol;Acc:HGNC:32324]
27094	KCNMB3	potassium calcium-activated channel subfamily M regulatory beta subunit 3 [Source:HGNC Symbol;Acc:HGNC:6287]
54626	HES2	hes family bHLH transcription factor 2 [Source:HGNC Symbol;Acc:HGNC:16005]
90268	OTULIN	OTU deubiquitinase with linear linkage specificity [Source:HGNC Symbol;Acc:HGNC:25118]
10747	MASP2	mannan binding lectin serine peptidase 2 [Source:HGNC Symbol;Acc:HGNC:6902]
146894	CD300LG	CD300 molecule like family member g [Source:HGNC Symbol;Acc:HGNC:30455]
55758	RCOR3	REST corepressor 3 [Source:HGNC Symbol;Acc:HGNC:25594]
401207	C5orf63	chromosome 5 open reading frame 63 [Source:HGNC Symbol;Acc:HGNC:40051]
29934	SNX12	sorting nexin 12 [Source:HGNC Symbol;Acc:HGNC:14976]
399979	SNX19	sorting nexin 19 [Source:HGNC Symbol;Acc:HGNC:21532]
9805	SCRN1	secernin 1 [Source:HGNC Symbol;Acc:HGNC:22192]
139322	APOOL	apolipoprotein O like [Source:HGNC Symbol;Acc:HGNC:24009]
51118	UTP11	UTP11 small subunit processome component [Source:HGNC Symbol;Acc:HGNC:24329]
8568	RRP1	ribosomal RNA processing 1 [Source:HGNC Symbol;Acc:HGNC:18785]
64794	DDX31	DEAD-box helicase 31 [Source:HGNC Symbol;Acc:HGNC:16715]
54733	SLC35F2	solute carrier family 35 member F2 [Source:HGNC Symbol;Acc:HGNC:23615]
4325	MMP16	matrix metallopeptidase 16 [Source:HGNC Symbol;Acc:HGNC:7162]
55284	UBE2W	ubiquitin conjugating enzyme E2 W [Source:HGNC Symbol;Acc:HGNC:25616]
26190	FBXW2	F-box and WD repeat domain containing 2 [Source:HGNC Symbol;Acc:HGNC:13608]
57695	USP37	ubiquitin specific peptidase 37 [Source:HGNC Symbol;Acc:HGNC:20063]
80319	CXXC4	CXXC finger protein 4 [Source:HGNC Symbol;Acc:HGNC:24593]
55975	KLHL7	kelch like family member 7 [Source:HGNC Symbol;Acc:HGNC:15646]
4154	MBNL1	muscleblind like splicing regulator 1 [Source:HGNC Symbol;Acc:HGNC:6923]
57508	INTS2	integrator complex subunit 2 [Source:HGNC Symbol;Acc:HGNC:29241]
10147	SUGP2	SURP and G-patch domain containing 2 [Source:HGNC Symbol;Acc:HGNC:18641]
11328	FKBP9	FKBP prolyl isomerase 9 [Source:HGNC Symbol;Acc:HGNC:3725]
54619	CCNJ	cyclin J [Source:HGNC Symbol;Acc:HGNC:23434]
23463	ICMT	isoprenylcysteine carboxyl methyltransferase [Source:HGNC Symbol;Acc:HGNC:5350]
85463	ZC3H12C	zinc finger CCCH-type containing 12C [Source:HGNC Symbol;Acc:HGNC:29362]
222611	ADGRF2	adhesion G protein-coupled receptor F2 [Source:HGNC Symbol;Acc:HGNC:18991]
221294	NT5DC1	5'-nucleotidase domain containing 1 [Source:HGNC Symbol;Acc:HGNC:21556]
100288695	LIMS4	LIM zinc finger domain containing 4 [Source:HGNC Symbol;Acc:HGNC:39941]
100507421	TMEM178B	transmembrane protein 178B [Source:HGNC Symbol;Acc:HGNC:44112]
10838	ZNF275	zinc finger protein 275 [Source:HGNC Symbol;Acc:HGNC:13069]
10878	CFHR3	complement factor H related 3 [Source:HGNC Symbol;Acc:HGNC:16980]
127665	ZNF648	zinc finger protein 648 [Source:HGNC Symbol;Acc:HGNC:18190]
140700	SAMD10	sterile alpha motif domain containing 10 [Source:HGNC Symbol;Acc:HGNC:16129]
147645	VSIG10L	V-set and immunoglobulin domain containing 10 like [Source:HGNC Symbol;Acc:HGNC:27111]
147670	SMIM17	small integral membrane protein 17 [Source:HGNC Symbol;Acc:HGNC:27114]
219749	ZNF25	zinc finger protein 25 [Source:HGNC Symbol;Acc:HGNC:13043]
221710	SMIM13	small integral membrane protein 13 [Source:HGNC Symbol;Acc:HGNC:27356]
22838	RNF44	ring finger protein 44 [Source:HGNC Symbol;Acc:HGNC:19180]
23078	VWA8	von Willebrand factor A domain containing 8 [Source:HGNC Symbol;Acc:HGNC:29071]
252839	TMEM9	transmembrane protein 9 [Source:HGNC Symbol;Acc:HGNC:18823]
255101	CFAP65	cilia and flagella associated protein 65 [Source:HGNC Symbol;Acc:HGNC:25325]
285605	DTWD2	DTW domain containing 2 [Source:HGNC Symbol;Acc:HGNC:19334]
285636	C5orf51	chromosome 5 open reading frame 51 [Source:HGNC Symbol;Acc:HGNC:27750]
400073	C12orf76	chromosome 12 open reading frame 76 [Source:HGNC Symbol;Acc:HGNC:33790]
441457	NUTM2G	NUT family member 2G [Source:HGNC Symbol;Acc:HGNC:23449]
55184	DZANK1	double zinc ribbon and ankyrin repeat domains 1 [Source:HGNC Symbol;Acc:HGNC:15858]
55609	ZNF280C	zinc finger protein 280C [Source:HGNC Symbol;Acc:HGNC:25955]
55659	ZNF416	zinc finger protein 416 [Source:HGNC Symbol;Acc:HGNC:20645]
57209	ZNF248	zinc finger protein 248 [Source:HGNC Symbol;Acc:HGNC:13041]
79088	ZNF426	zinc finger protein 426 [Source:HGNC Symbol;Acc:HGNC:20725]
80774	LIMD2	LIM domain containing 2 [Source:HGNC Symbol;Acc:HGNC:28142]
84527	ZNF559	zinc finger protein 559 [Source:HGNC Symbol;Acc:HGNC:28197]
96626	LIMS3	LIM zinc finger domain containing 3 [Source:HGNC Symbol;Acc:HGNC:30047]
9671	WSCD2	WSC domain containing 2 [Source:HGNC Symbol;Acc:HGNC:29117]
