# Supplementary material for: Human Brain Shows Recurrent Non-Canonical MicroRNA Editing Events Enriched for Seed Sequence with Possible Functional Consequence
Source: Noncoding RNA. 2020 Jun 2;6(2):21. doi: 10.3390/ncrna6020021 (PMC7345632; doi:10.3390/ncrna6020021)
Supplement: Supplementary file 1 [file ncrna-06-00021-s001.zip › ncrna-801776-suppl-final/Supplementary Table S5_Sequence_context_non-canonical_editing_FC_CC.xlsx]

## Sheet: C-to-A
Unique C-to-A edited miRNAs (FC and CC combined)							5'-upstream				3'-downstream
CHROM	END	STRAND	miRNA_name	Triplet (-1 and +1 base of the edited cytosine)		Bases	No.	Observed (in %)	Expected (in %)	p-value	No.	Observed (in %)	Expected (in %)	p-value	Total events
chr11	122023002	-	hsa-mir-100	ACC		Adenosine	20	34.4828	25	N.S.	25	43.1034	25	0.03	58
chr17	46657286	-	hsa-mir-10a	ACC		Cytosine	15	25.8621	25	N.S.	23	39.6552	25	0.08
chr17	46657285	-	hsa-mir-10a	CCC		Guanosine	5	8.62069	25	0.02	4	6.89655	25	0.009
chr2	177015059	+	hsa-mir-10b	ACC		Uracil	18	31.0345	25	N.S.	6	10.3448	25	0.04
chr14	102026718	-	hsa-mir-1247	CCC
chr14	101521045	+	hsa-mir-134	CCA
chr14	101351090	+	hsa-mir-136	UCA
chr16	69967048	+	hsa-mir-140	CCA
chr16	69967047	+	hsa-mir-140	ACC
chr16	69967063	+	hsa-mir-140	ACG
chr5	148810226	+	hsa-mir-145	UCC
chrX	63005953	-	hsa-mir-1468	UCC
chr10	104196291	+	hsa-mir-146b	CCA
chr1	198828217	-	hsa-mir-181a-1	CCA
chr19	13985541	+	hsa-mir-181c	ACA
chr19	13985580	+	hsa-mir-181c	CCA
chr19	13985726	+	hsa-mir-181d	ACA
chr3	49058110	-	hsa-mir-191	GCA
chr16	14397876	+	hsa-mir-193b	ACU
chr1	110141564	+	hsa-mir-197	UCA
chr9	73424966	-	hsa-mir-204	UCC
chr17	1953642	-	hsa-mir-212	CCU
chrX	45605628	-	hsa-mir-221	GCU
chrX	45605668	-	hsa-mir-221	CCU
chrX	45606460	-	hsa-mir-222	GCU
chr19	13947427	-	hsa-mir-23a	UCA
chr9	97847549	+	hsa-mir-23b	UCA
chr2	219267382	+	hsa-mir-26b	UCA
chr19	13947279	-	hsa-mir-27a	UCA
chr9	97847789	+	hsa-mir-27b	UCA
chr22	31127599	+	hsa-mir-3200	ACC
chr14	101492121	+	hsa-mir-323a	ACA
chr12	95702258	+	hsa-mir-331	CCC
chr14	100576066	+	hsa-mir-342	UCG
chr14	100576070	+	hsa-mir-342	ACC
chrX	73438247	-	hsa-mir-421	UCA
chr17	28444163	+	hsa-mir-423	GCC
chr17	28444151	+	hsa-mir-423	GCU
chr14	101348288	+	hsa-mir-433	UCA
chr14	101521803	+	hsa-mir-485	UCA
chr1	176998566	-	hsa-mir-488	CCA
chrX	137749939	-	hsa-mir-504	ACC
chr6	6169578	+	hsa-mir-5683	ACA
chr8	10892738	-	hsa-mir-598	UCA
chr8	10892750	-	hsa-mir-598	ACG
chr5	136983274	-	hsa-mir-874	ACC
chr14	101514300	+	hsa-mir-889	ACC
chr1	155165042	+	hsa-mir-92b	CCG
chr21	17911423	+	hsa-mir-99a	ACC
chr19	52195873	+	hsa-mir-99b	ACC
chrX	113949669	+	hsa-mir-1298	UCA
chr16	69967060	+	hsa-mir-140	ACC
chr12	54731041	+	hsa-mir-148b	UCA
chr1	110141576	+	hsa-mir-197	CCA
chr15	31357317	-	hsa-mir-211	UCC
chrX	65238797	+	hsa-mir-223	CCC
chr14	101531700	+	hsa-mir-409	ACC
chr17	57215208	-	hsa-mir-454	CCC

## Sheet: G-to-U
Unique G-to-U edited miRNAs (FC and CC combined)								5'-upstream				3'-downstream
CHROM	END	STRAND	miRNA_name	Triplet (-1 and +1 base of the edited guanosine)			Bases	No.	Observed (in %)	Expected (in %)	p-value	No.	Observed (in %)	Expected (in %)	p-value	Total events
chr22	46509574	+	hsa-let-7b	AGG			Adenosine	25	52.0833	25	0.002	14	29.1667	25	N.S.	48
chr21	17912161	+	hsa-let-7c	AGG			Cytosine	6	12.5	25	N.S.	11	22.9167	25	N.S.
chr9	96941126	+	hsa-let-7d	AGG			Guanosine	7	14.5833	25	N.S.	9	18.75	25	N.S.
chr19	52196049	+	hsa-let-7e	AGG			Uracil	10	20.8333	25	N.S.	14	29.1667	25	N.S.
chr3	52302370	-	hsa-let-7g	AGG
chr12	62997474	+	hsa-let-7i	AGG
chr2	177015063	+	hsa-mir-10b	UGU
chr14	101349375	+	hsa-mir-127	GGA
chr10	65132790	-	hsa-mir-1296	AGG
chr17	1953277	-	hsa-mir-132	CGU
chr5	148808544	+	hsa-mir-143	AGA
chr10	104196280	+	hsa-mir-146b	AGA
chr7	25989598	-	hsa-mir-148a	AGU
chr12	54731026	+	hsa-mir-148b	AGU
chr12	54731065	+	hsa-mir-148b	AGU
chr1	198828213	-	hsa-mir-181a-1	CGA
chr19	13985584	+	hsa-mir-181c	CGA
chr14	104583806	+	hsa-mir-203a	UGU
chr13	92003332	+	hsa-mir-20a	UGC
chr17	57918636	+	hsa-mir-21	AGC
chr7	130561526	-	hsa-mir-29a	AGC
chr8	135817165	-	hsa-mir-30d	GGA
chr1	41220061	+	hsa-mir-30e	GGA
chr9	21512171	-	hsa-mir-31	AGA
chr22	31127603	+	hsa-mir-3200	UGC
chr16	67236248	-	hsa-mir-328	GGC
chr7	1062610	-	hsa-mir-339	AGC
chr14	101531683	+	hsa-mir-409	CGA
chr14	101489679	+	hsa-mir-411	AGU
chr17	28444116	+	hsa-mir-423	AGG
chr14	101521801	+	hsa-mir-485	AGU
chr14	101521767	+	hsa-mir-485	AGG
chrX	49774383	+	hsa-mir-501	UGC
chr8	10892743	-	hsa-mir-598	CGU
chr11	79113140	-	hsa-mir-708	GGA
chr14	101492411	+	hsa-mir-758	UGU
chr19	46522222	+	hsa-mir-769	AGA
chr5	136983290	-	hsa-mir-874	UGC
chr7	99691451	-	hsa-mir-93	UGU
chr7	99691454	-	hsa-mir-93	UGC
chr21	17911461	+	hsa-mir-99a	AGC
chr19	52195912	+	hsa-mir-99b	AGC
chr17	46657282	-	hsa-mir-10a	UGU
chr8	141742703	-	hsa-mir-151a	AGA
chr6	72113301	-	hsa-mir-30a	GGA
chr17	28444155	+	hsa-mir-423	GGU
chr4	115577932	+	hsa-mir-577	AGA
chr8	10892749	-	hsa-mir-598	CGU

## Sheet: U-to-G
Unique U-to-G edited miRNAs (FC and CC combined)							5'-upstream	3'-downstream
CHROM	END	STRAND	miRNA_name	Triplet (-1 and +1 base of the edited guanosine)		Bases	No.	No.	Total events
chr9	96938252	+	hsa-let-7a-1	GUA		Adenine	1	4	10
chr11	57408728	+	hsa-mir-130a	GUG		Cytosine	2	1
chrX	45605627	-	hsa-mir-221	CUA		Guanine	7	4
chr2	219267380	+	hsa-mir-26b	GUU		Uracil	0	1
chr17	57228529	-	hsa-mir-301a	GUG
chr17	28444152	+	hsa-mir-423	CUC
chr14	101521776	+	hsa-mir-485	GUG
chrX	49777864	+	hsa-mir-660	AUA
chr11	122022998	-	hsa-mir-100	GUA
chr17	57215167	-	hsa-mir-454	GUG

## Sheet: Pre-miRNA_triplet_sequence
Possible Triplets in pre-miRNAs	Number
AAA	2688
AAC	1446
AAG	2362
AAU	1977
ACA	2161
ACC	1794
ACG	654
ACU	2233
AGA	2712
AGC	2361
AGG	3417
AGU	2436
AUA	1619
AUC	1498
AUG	2370
AUU	2137
CAA	1860
CAC	2220
CAG	3744
CAU	2096
CCA	2701
CCC	2978
CCG	1119
CCU	3384
CGA	545
CGC	1006
CGG	1344
CGU	717
CUA	1541
CUC	3022
CUG	4451
CUU	2788
GAA	2251
GAC	1764
GAG	3256
GAU	1756
GCA	2671
GCC	2775
GCG	1141
GCU	2934
GGA	2977
GGC	3105
GGG	3875
GGU	2648
GUA	1663
GUC	2018
GUG	3465
GUU	2214
UAA	1669
UAC	1411
UAG	1739
UAU	1789
UCA	2448
UCC	2652
UCG	685
UCU	3240
UGA	2812
UGC	3050
UGG	3891
UGU	3481
UUA	1789
UUC	2473
UUG	2875
UUU	3474
